# Supplementary material for: SPRIT: Identifying horizontal gene transfer in rooted phylogenetic trees
Source: BMC Evol Biol. 2010 Feb 13;10:42. doi: 10.1186/1471-2148-10-42 (PMC2829038; doi:10.1186/1471-2148-10-42)
Supplement: Additional file 1 — The software, documentation and example files are included in the file. The most recent version is available at http://code.google.com/p/phylogenetics/. [file 1471-2148-10-42-S1.ZIP]

Archive with 9 entries (6 files):
- sprit/
- sprit/COPYING
- sprit/readme.txt
- __MACOSX/
- __MACOSX/sprit/
- __MACOSX/sprit/._readme.txt
- sprit/sprit.jar
- sprit/tree1.phy
- sprit/tree2.phy
