# Supplementary material for: SPRIT: Identifying horizontal gene transfer in rooted phylogenetic trees
Source: BMC Evol Biol. 2010 Feb 13;10:42. doi: 10.1186/1471-2148-10-42 (PMC2829038; doi:10.1186/1471-2148-10-42)
Supplement: Additional file 1 — The software, documentation and example files are included in the file. The most recent version is available at http://code.google.com/p/phylogenetics/. [file 1471-2148-10-42-S1.ZIP › sprit/tree1.phy]

((s,(t,v)),(z,(a,(b,(d,(e,(f,(g,h))))))));
