# Supplementary material for: SPRIT: Identifying horizontal gene transfer in rooted phylogenetic trees
Source: BMC Evol Biol. 2010 Feb 13;10:42. doi: 10.1186/1471-2148-10-42 (PMC2829038; doi:10.1186/1471-2148-10-42)
Supplement: Additional file 2 — 320 pairs of trees were downloaded from the EEEP website[16], they are included in this file. [file 1471-2148-10-42-S2.ZIP]

Archive with 641 entries (640 files):
- trees/
- trees/tests3_l_2_75_2_2.tre
- trees/tests3_l_2_75_2_1.tre
- trees/tests3_l_2_75_1_2.tre
- trees/tests3_l_2_75_1_1.tre
- trees/tests3_l_2_50_6_2.tre
- trees/tests3_l_2_50_6_1.tre
- trees/tests3_l_2_50_4_2.tre
- trees/tests3_l_2_50_4_1.tre
- trees/tests3_l_2_50_2_2.tre
- trees/tests3_l_2_50_2_1.tre
- trees/tests3_l_2_50_1_2.tre
- trees/tests3_l_2_50_1_1.tre
- trees/tests3_l_2_30_6_2.tre
- trees/tests3_l_2_30_6_1.tre
- trees/tests3_l_2_30_4_2.tre
- trees/tests3_l_2_30_4_1.tre
- trees/tests3_l_2_30_2_2.tre
- trees/tests3_l_2_30_2_1.tre
- trees/tests3_l_2_30_1_2.tre
- trees/tests3_l_2_30_1_1.tre
- trees/tests3_l_2_20_6_2.tre
- trees/tests3_l_2_20_6_1.tre
- trees/tests3_l_2_20_4_2.tre
- trees/tests3_l_2_20_4_1.tre
- trees/tests3_l_2_20_2_2.tre
- trees/tests3_l_2_20_2_1.tre
- trees/tests3_l_2_20_1_2.tre
- trees/tests3_l_2_20_1_1.tre
- trees/tests3_l_2_100_8_2.tre
- trees/tests3_l_2_100_8_1.tre
- trees/tests3_l_2_100_6_2.tre
- trees/tests3_l_2_100_6_1.tre
- trees/tests3_l_2_100_4_2.tre
- trees/tests3_l_2_100_4_1.tre
- trees/tests3_l_2_100_2_2.tre
- trees/tests3_l_2_100_2_1.tre
- trees/tests3_l_2_100_1_2.tre
- trees/tests3_l_2_100_1_1.tre
- trees/tests3_l_2_100_10_2.tre
- trees/tests3_l_2_100_10_1.tre
- trees/tests3_l_1_75_6_2.tre
- trees/tests3_l_1_75_6_1.tre
- trees/tests3_l_1_75_4_2.tre
- trees/tests3_l_1_75_4_1.tre
- trees/tests3_l_1_75_2_2.tre
- trees/tests3_l_1_75_2_1.tre
- trees/tests3_l_1_75_1_2.tre
- trees/tests3_l_1_75_1_1.tre
- trees/tests3_l_1_50_6_2.tre
- trees/tests3_l_1_50_6_1.tre
- trees/tests3_l_1_50_4_2.tre
- trees/tests3_l_1_50_4_1.tre
- trees/tests3_l_1_50_2_2.tre
- trees/tests3_l_1_50_2_1.tre
- trees/tests3_l_1_50_1_2.tre
- trees/tests3_l_1_50_1_1.tre
- trees/tests3_l_1_30_6_2.tre
- trees/tests3_l_1_30_6_1.tre
- trees/tests3_l_1_30_4_2.tre
- trees/tests3_l_1_30_4_1.tre
- trees/tests3_l_1_30_2_2.tre
- trees/tests3_l_1_30_2_1.tre
- trees/tests3_l_1_30_1_2.tre
- trees/tests3_l_1_30_1_1.tre
- trees/tests3_l_1_20_6_2.tre
- trees/tests3_l_1_20_6_1.tre
- trees/tests3_l_1_20_4_2.tre
- trees/tests3_l_1_20_4_1.tre
- trees/tests3_l_1_20_2_2.tre
- trees/tests3_l_1_20_2_1.tre
- trees/tests3_l_1_20_1_2.tre
- trees/tests3_l_1_20_1_1.tre
- trees/tests3_l_1_100_8_2.tre
- trees/tests3_l_1_100_8_1.tre
- trees/tests3_l_1_100_6_2.tre
- trees/tests3_l_1_100_6_1.tre
- trees/tests3_l_1_100_4_2.tre
- trees/tests3_l_1_100_4_1.tre
- trees/tests3_l_1_100_2_2.tre
- trees/tests3_l_1_100_2_1.tre
- trees/tests3_l_1_100_1_2.tre
- trees/tests3_l_1_100_1_1.tre
- trees/tests3_l_1_100_10_2.tre
- trees/tests3_l_1_100_10_1.tre
- trees/tests3_l_10_75_6_2.tre
- trees/tests3_l_10_75_6_1.tre
- trees/tests3_l_10_75_4_2.tre
- trees/tests3_l_10_75_4_1.tre
- trees/tests3_l_10_75_2_2.tre
- trees/tests3_l_10_75_2_1.tre
- trees/tests3_l_10_75_1_2.tre
- trees/tests3_l_10_75_1_1.tre
- trees/tests3_l_10_50_6_2.tre
- trees/tests3_l_10_50_6_1.tre
- trees/tests3_l_10_50_4_2.tre
- trees/tests3_l_10_50_4_1.tre
- trees/tests3_l_10_50_2_2.tre
- trees/tests3_l_10_50_2_1.tre
- trees/tests3_l_10_50_1_2.tre
- trees/tests3_l_10_50_1_1.tre
- trees/tests3_l_10_30_6_2.tre
- trees/tests3_l_10_30_6_1.tre
- trees/tests3_l_10_30_4_2.tre
- trees/tests3_l_10_30_4_1.tre
- trees/tests3_l_10_30_2_2.tre
- trees/tests3_l_10_30_2_1.tre
- trees/tests3_l_10_30_1_2.tre
- trees/tests3_l_10_30_1_1.tre
- trees/tests3_l_10_20_6_2.tre
- trees/tests3_l_10_20_6_1.tre
- trees/tests3_l_10_20_4_2.tre
- trees/tests3_l_10_20_4_1.tre
- trees/tests3_l_10_20_2_2.tre
- trees/tests3_l_10_20_2_1.tre
- trees/tests3_l_10_20_1_2.tre
- trees/tests3_l_10_20_1_1.tre
- trees/tests3_l_10_100_8_2.tre
- trees/tests3_l_10_100_8_1.tre
- trees/tests3_l_10_100_6_2.tre
- trees/tests3_l_10_100_6_1.tre
- trees/tests3_l_10_100_4_2.tre
- trees/tests3_l_10_100_4_1.tre
- trees/tests3_l_10_100_2_2.tre
- trees/tests3_l_10_100_2_1.tre
- trees/tests3_l_10_100_1_2.tre
- trees/tests3_l_10_100_1_1.tre
- trees/tests3_l_10_100_10_2.tre
- trees/tests3_l_10_100_10_1.tre
- trees/tests3_l_5_50_6_2.tre
- trees/tests3_l_5_50_6_1.tre
- trees/tests3_l_5_50_4_2.tre
- trees/tests3_l_5_50_4_1.tre
- trees/tests3_l_5_50_2_2.tre
- trees/tests3_l_5_50_2_1.tre
- trees/tests3_l_5_50_1_2.tre
- trees/tests3_l_5_50_1_1.tre
- trees/tests3_l_5_30_6_2.tre
- trees/tests3_l_5_30_6_1.tre
- trees/tests3_l_5_30_4_2.tre
- trees/tests3_l_5_30_4_1.tre
- trees/tests3_l_5_30_2_2.tre
- trees/tests3_l_5_30_2_1.tre
- trees/tests3_l_5_30_1_2.tre
- trees/tests3_l_5_30_1_1.tre
- trees/tests3_l_5_20_6_2.tre
- trees/tests3_l_5_20_6_1.tre
- trees/tests3_l_5_20_4_2.tre
- trees/tests3_l_5_20_4_1.tre
- trees/tests3_l_5_20_2_2.tre
- trees/tests3_l_5_20_2_1.tre
- trees/tests3_l_5_20_1_2.tre
- trees/tests3_l_5_20_1_1.tre
- trees/tests3_l_5_100_8_2.tre
- trees/tests3_l_5_100_8_1.tre
- trees/tests3_l_5_100_6_2.tre
- trees/tests3_l_5_100_6_1.tre
- trees/tests3_l_5_100_4_2.tre
- trees/tests3_l_5_100_4_1.tre
- trees/tests3_l_5_100_2_2.tre
- trees/tests3_l_5_100_2_1.tre
- trees/tests3_l_5_100_1_2.tre
- trees/tests3_l_5_100_1_1.tre
- trees/tests3_l_5_100_10_2.tre
- trees/tests3_l_5_100_10_1.tre
- trees/tests3_l_4_75_6_2.tre
- trees/tests3_l_4_75_6_1.tre
- trees/tests3_l_4_75_4_2.tre
- trees/tests3_l_4_75_4_1.tre
- trees/tests3_l_4_75_2_2.tre
- trees/tests3_l_4_75_2_1.tre
- trees/tests3_l_4_75_1_2.tre
- trees/tests3_l_4_75_1_1.tre
- trees/tests3_l_4_50_6_2.tre
- trees/tests3_l_4_50_6_1.tre
- trees/tests3_l_4_50_4_2.tre
- trees/tests3_l_4_50_4_1.tre
- trees/tests3_l_4_50_2_2.tre
- trees/tests3_l_4_50_2_1.tre
- trees/tests3_l_4_50_1_2.tre
- trees/tests3_l_4_50_1_1.tre
- trees/tests3_l_4_30_6_2.tre
- trees/tests3_l_4_30_6_1.tre
- trees/tests3_l_4_30_4_2.tre
- trees/tests3_l_4_30_4_1.tre
- trees/tests3_l_4_30_2_2.tre
- trees/tests3_l_4_30_2_1.tre
- trees/tests3_l_4_30_1_2.tre
- trees/tests3_l_4_30_1_1.tre
- trees/tests3_l_4_20_6_2.tre
- trees/tests3_l_4_20_6_1.tre
- trees/tests3_l_4_20_4_2.tre
- trees/tests3_l_4_20_4_1.tre
- trees/tests3_l_4_20_2_2.tre
- trees/tests3_l_4_20_2_1.tre
- trees/tests3_l_4_20_1_2.tre
- trees/tests3_l_4_20_1_1.tre
- trees/tests3_l_4_100_8_2.tre
- trees/tests3_l_4_100_8_1.tre
- trees/tests3_l_4_100_6_2.tre
- trees/tests3_l_4_100_6_1.tre
- trees/tests3_l_4_100_4_2.tre
- trees/tests3_l_4_100_4_1.tre
- trees/tests3_l_4_100_2_2.tre
- trees/tests3_l_4_100_2_1.tre
- trees/tests3_l_4_100_1_2.tre
- trees/tests3_l_4_100_1_1.tre
- trees/tests3_l_4_100_10_2.tre
- trees/tests3_l_4_100_10_1.tre
- trees/tests3_l_3_75_6_2.tre
- trees/tests3_l_3_75_6_1.tre
- trees/tests3_l_3_75_4_2.tre
- trees/tests3_l_3_75_4_1.tre
- trees/tests3_l_3_75_2_2.tre
- trees/tests3_l_3_75_2_1.tre
- trees/tests3_l_3_75_1_2.tre
- trees/tests3_l_3_75_1_1.tre
- trees/tests3_l_3_50_6_2.tre
- trees/tests3_l_3_50_6_1.tre
- trees/tests3_l_3_50_4_2.tre
- trees/tests3_l_3_50_4_1.tre
- trees/tests3_l_3_50_2_2.tre
- trees/tests3_l_3_50_2_1.tre
- trees/tests3_l_3_50_1_2.tre
- trees/tests3_l_3_50_1_1.tre
- trees/tests3_l_3_30_6_2.tre
- trees/tests3_l_3_30_6_1.tre
- trees/tests3_l_3_30_4_2.tre
- trees/tests3_l_3_30_4_1.tre
- trees/tests3_l_3_30_2_2.tre
- trees/tests3_l_3_30_2_1.tre
- trees/tests3_l_3_30_1_2.tre
- trees/tests3_l_3_30_1_1.tre
- trees/tests3_l_3_20_6_2.tre
- trees/tests3_l_3_20_6_1.tre
- trees/tests3_l_3_20_4_2.tre
- trees/tests3_l_3_20_4_1.tre
- trees/tests3_l_3_20_2_2.tre
- trees/tests3_l_3_20_2_1.tre
- trees/tests3_l_3_20_1_2.tre
- trees/tests3_l_3_20_1_1.tre
- trees/tests3_l_3_100_8_2.tre
- trees/tests3_l_3_100_8_1.tre
- trees/tests3_l_3_100_6_2.tre
- trees/tests3_l_3_100_6_1.tre
- trees/tests3_l_3_100_4_2.tre
- trees/tests3_l_3_100_4_1.tre
- trees/tests3_l_3_100_2_2.tre
- trees/tests3_l_3_100_2_1.tre
- trees/tests3_l_3_100_1_2.tre
- trees/tests3_l_3_100_1_1.tre
- trees/tests3_l_3_100_10_2.tre
- trees/tests3_l_3_100_10_1.tre
- trees/tests3_l_2_75_6_2.tre
- trees/tests3_l_2_75_6_1.tre
- trees/tests3_l_2_75_4_2.tre
- trees/tests3_l_2_75_4_1.tre
- trees/tests3_l_8_50_2_2.tre
- trees/tests3_l_8_50_2_1.tre
- trees/tests3_l_8_50_1_2.tre
- trees/tests3_l_8_50_1_1.tre
- trees/tests3_l_8_30_6_2.tre
- trees/tests3_l_8_30_6_1.tre
- trees/tests3_l_8_30_4_2.tre
- trees/tests3_l_8_30_4_1.tre
- trees/tests3_l_8_30_2_2.tre
- trees/tests3_l_8_30_2_1.tre
- trees/tests3_l_8_30_1_2.tre
- trees/tests3_l_8_30_1_1.tre
- trees/tests3_l_8_20_6_2.tre
- trees/tests3_l_8_20_6_1.tre
- trees/tests3_l_8_20_4_2.tre
- trees/tests3_l_8_20_4_1.tre
- trees/tests3_l_8_20_2_2.tre
- trees/tests3_l_8_20_2_1.tre
- trees/tests3_l_8_20_1_2.tre
- trees/tests3_l_8_20_1_1.tre
- trees/tests3_l_8_100_8_2.tre
- trees/tests3_l_8_100_8_1.tre
- trees/tests3_l_8_100_6_2.tre
- trees/tests3_l_8_100_6_1.tre
- trees/tests3_l_8_100_4_2.tre
- trees/tests3_l_8_100_4_1.tre
- trees/tests3_l_8_100_2_2.tre
- trees/tests3_l_8_100_2_1.tre
- trees/tests3_l_8_100_1_2.tre
- trees/tests3_l_8_100_1_1.tre
- trees/tests3_l_8_100_10_2.tre
- trees/tests3_l_8_100_10_1.tre
- trees/tests3_l_7_75_6_2.tre
- trees/tests3_l_7_75_6_1.tre
- trees/tests3_l_7_75_4_2.tre
- trees/tests3_l_7_75_4_1.tre
- trees/tests3_l_7_75_2_2.tre
- trees/tests3_l_7_75_2_1.tre
- trees/tests3_l_7_75_1_2.tre
- trees/tests3_l_7_75_1_1.tre
- trees/tests3_l_7_50_6_2.tre
- trees/tests3_l_7_50_6_1.tre
- trees/tests3_l_7_50_4_2.tre
[truncated: 341 more entries]
