# Supplementary material for: SPRIT: Identifying horizontal gene transfer in rooted phylogenetic trees
Source: BMC Evol Biol. 2010 Feb 13;10:42. doi: 10.1186/1471-2148-10-42 (PMC2829038; doi:10.1186/1471-2148-10-42)
Supplement: Additional file 2 — 320 pairs of trees were downloaded from the EEEP website[16], they are included in this file. [file 1471-2148-10-42-S2.ZIP › trees/tests3_l_2_75_2_1.tre]

((((((51:1,71:1):1,(48:1,57:1):1):1,19:1):1,((75:1,8:1):1,((60:1,18:1):1,3:1):1):1):1,(((((9:1,(61:1,((34:1,69:1):1,27:1):1):1):1,((26:1,49:1):1,(50:1,((24:1,58:1):1,35:1):1):1):1):1,59:1):1,(56:1,(((((55:1,10:1):1,(65:1,22:1):1):1,(73:1,68:1):1):1,28:1):1,(((30:1,46:1):1,(53:1,(70:1,52:1):1):1):1,(7:1,36:1):1):1):1):1):1,(((33:1,(66:1,54:1):1):1,(67:1,6:1):1):1,((1:1,31:1):1,(((39:1,62:1):1,((38:1,74:1):1,63:1):1):1,(5:1,((42:1,4:1):1,(2:1,(44:1,23:1):1):1):1):1):1):1):1):1):1,(((45:1,((47:1,(17:1,40:1):1):1,16:1):1):1,32:1):1,((64:1,43:1):1,((25:1,((((15:1,20:1):1,(29:1,(14:1,41:1):1):1):1,72:1):1,13:1):1):1,(12:1,((11:1,21:1):1,37:1):1):1):1):1):1);
