# Supplementary material for: SPRIT: Identifying horizontal gene transfer in rooted phylogenetic trees
Source: BMC Evol Biol. 2010 Feb 13;10:42. doi: 10.1186/1471-2148-10-42 (PMC2829038; doi:10.1186/1471-2148-10-42)
Supplement: Additional file 2 — 320 pairs of trees were downloaded from the EEEP website[16], they are included in this file. [file 1471-2148-10-42-S2.ZIP › trees/tests3_l_2_75_1_1.tre]

(((((35:1,67:1):1,(((44:1,6:1):1,42:1):1,(4:1,7:1):1):1):1,((63:1,(66:1,(52:1,17:1):1):1):1,71:1):1):1,((24:1,15:1):1,(65:1,(((((29:1,30:1):1,37:1):1,((62:1,53:1):1,32:1):1):1,((40:1,(10:1,34:1):1):1,((72:1,68:1):1,56:1):1):1):1,(49:1,((18:1,(((8:1,(69:1,20:1):1):1,51:1):1,((38:1,25:1):1,21:1):1):1):1,(2:1,70:1):1):1):1):1):1):1):1,((22:1,((61:1,5:1):1,54:1):1):1,((((46:1,48:1):1,12:1):1,((((26:1,((14:1,13:1):1,47:1):1):1,(((73:1,9:1):1,((64:1,36:1):1,74:1):1):1,((55:1,57:1):1,28:1):1):1):1,((58:1,((((31:1,60:1):1,11:1):1,3:1):1,((33:1,23:1):1,41:1):1):1):1,50:1):1):1,((43:1,(45:1,27:1):1):1,19:1):1):1):1,(((39:1,(16:1,75:1):1):1,1:1):1,59:1):1):1):1);
