# Supplementary material for: SPRIT: Identifying horizontal gene transfer in rooted phylogenetic trees
Source: BMC Evol Biol. 2010 Feb 13;10:42. doi: 10.1186/1471-2148-10-42 (PMC2829038; doi:10.1186/1471-2148-10-42)
Supplement: Additional file 2 — 320 pairs of trees were downloaded from the EEEP website[16], they are included in this file. [file 1471-2148-10-42-S2.ZIP › trees/tests3_l_2_50_6_2.tre]

((((((15:1,50:1):1,(31:1,(2:1,6:1):1):1):1,(36:1,(((20:1,(35:1,(39:1,19:1):1):1):1,1:1):1,43:1):1):1):1,(((((18:1,(27:1,(48:1,((30:1,44:1):1,49:1):1):1):1):1,(34:1,11:1):1):1,(29:1,((42:1,14:1):1,45:1):1):1):1,(24:1,(22:1,25:1):1):1):1,(16:1,(4:1,17:1):1):1):1):1,((32:1,((13:1,47:1):1,38:1):1):1,(7:1,5:1):1):1):1,(26:1,(3:1,((((9:1,(41:1,40:1):1):1,23:1):1,46:1):1,((8:1,(33:1,(((28:1,10:1):1,37:1):1,21:1):1):1):1,12:1):1):1):1):1);
