# Supplementary material for: SPRIT: Identifying horizontal gene transfer in rooted phylogenetic trees
Source: BMC Evol Biol. 2010 Feb 13;10:42. doi: 10.1186/1471-2148-10-42 (PMC2829038; doi:10.1186/1471-2148-10-42)
Supplement: Additional file 2 — 320 pairs of trees were downloaded from the EEEP website[16], they are included in this file. [file 1471-2148-10-42-S2.ZIP › trees/tests3_l_2_50_4_2.tre]

((((42:1,((10:1,37:1):1,((8:1,50:1):1,(6:1,(30:1,22:1):1):1):1):1):1,((((3:1,31:1):1,11:1):1,((4:1,36:1):1,48:1):1):1,((9:1,((29:1,(47:1,(26:1,23:1):1):1):1,27:1):1):1,(2:1,43:1):1):1):1):1,((((17:1,13:1):1,(12:1,(40:1,(((44:1,7:1):1,(16:1,14:1):1):1,1:1):1):1):1):1,45:1):1,(((46:1,(25:1,5:1):1):1,41:1):1,((33:1,34:1):1,35:1):1):1):1):1,((19:1,(15:1,(38:1,20:1):1):1):1,((32:1,21:1):1,(18:1,(((24:1,39:1):1,28:1):1,49:1):1):1):1):1);
