# Supplementary material for: SPRIT: Identifying horizontal gene transfer in rooted phylogenetic trees
Source: BMC Evol Biol. 2010 Feb 13;10:42. doi: 10.1186/1471-2148-10-42 (PMC2829038; doi:10.1186/1471-2148-10-42)
Supplement: Additional file 2 — 320 pairs of trees were downloaded from the EEEP website[16], they are included in this file. [file 1471-2148-10-42-S2.ZIP › trees/tests3_l_2_50_2_2.tre]

((8:1,(44:1,(1:1,30:1):1):1):1,((((50:1,22:1):1,((37:1,48:1):1,(19:1,(32:1,(4:1,2:1):1):1):1):1):1,(((16:1,36:1):1,(28:1,18:1):1):1,((42:1,26:1):1,35:1):1):1):1,(((((43:1,(39:1,6:1):1):1,47:1):1,12:1):1,(20:1,27:1):1):1,(((((10:1,33:1):1,29:1):1,(24:1,(46:1,(11:1,(38:1,14:1):1):1):1):1):1,(((((13:1,5:1):1,31:1):1,(17:1,((49:1,7:1):1,(21:1,41:1):1):1):1):1,3:1):1,(23:1,((40:1,(9:1,15:1):1):1,(25:1,45:1):1):1):1):1):1,34:1):1):1):1);
