# Supplementary material for: SPRIT: Identifying horizontal gene transfer in rooted phylogenetic trees
Source: BMC Evol Biol. 2010 Feb 13;10:42. doi: 10.1186/1471-2148-10-42 (PMC2829038; doi:10.1186/1471-2148-10-42)
Supplement: Additional file 2 — 320 pairs of trees were downloaded from the EEEP website[16], they are included in this file. [file 1471-2148-10-42-S2.ZIP › trees/tests3_l_2_50_1_2.tre]

(((((40:1,38:1):1,20:1):1,5:1):1,(1:1,(14:1,(16:1,((41:1,26:1):1,24:1):1):1):1):1):1,(((31:1,(49:1,42:1):1):1,(((((36:1,21:1):1,(44:1,(8:1,39:1):1):1):1,18:1):1,(32:1,(45:1,(48:1,(33:1,34:1):1):1):1):1):1,30:1):1):1,((((3:1,23:1):1,(6:1,25:1):1):1,(((4:1,12:1):1,7:1):1,((37:1,2:1):1,((15:1,17:1):1,(43:1,(13:1,22:1):1):1):1):1):1):1,(((27:1,9:1):1,11:1):1,((46:1,47:1):1,((((35:1,29:1):1,19:1):1,(28:1,10:1):1):1,50:1):1):1):1):1):1);
