# Supplementary material for: SPRIT: Identifying horizontal gene transfer in rooted phylogenetic trees
Source: BMC Evol Biol. 2010 Feb 13;10:42. doi: 10.1186/1471-2148-10-42 (PMC2829038; doi:10.1186/1471-2148-10-42)
Supplement: Additional file 2 — 320 pairs of trees were downloaded from the EEEP website[16], they are included in this file. [file 1471-2148-10-42-S2.ZIP › trees/tests3_l_2_30_6_2.tre]

(((30:1,(23:1,((29:1,(((15:1,1:1):1,7:1):1,((13:1,25:1):1,((12:1,24:1):1,8:1):1):1):1):1,(27:1,(26:1,(10:1,20:1):1):1):1):1):1):1,((17:1,22:1):1,((2:1,19:1):1,28:1):1):1):1,((11:1,((9:1,((18:1,14:1):1,(16:1,6:1):1):1):1,5:1):1):1,((3:1,4:1):1,21:1):1):1);
