# Supplementary material for: SPRIT: Identifying horizontal gene transfer in rooted phylogenetic trees
Source: BMC Evol Biol. 2010 Feb 13;10:42. doi: 10.1186/1471-2148-10-42 (PMC2829038; doi:10.1186/1471-2148-10-42)
Supplement: Additional file 2 — 320 pairs of trees were downloaded from the EEEP website[16], they are included in this file. [file 1471-2148-10-42-S2.ZIP › trees/tests3_l_2_30_6_1.tre]

(((30:1,(23:1,((((16:1,6:1):1,29:1):1,(((15:1,1:1):1,7:1):1,((((18:1,14:1):1,13:1):1,25:1):1,(12:1,24:1):1):1):1):1,((2:1,19:1):1,((26:1,5:1):1,27:1):1):1):1):1):1,(28:1,((22:1,8:1):1,17:1):1):1):1,((9:1,11:1):1,((10:1,20:1):1,((3:1,4:1):1,21:1):1):1):1);
