# Supplementary material for: SPRIT: Identifying horizontal gene transfer in rooted phylogenetic trees
Source: BMC Evol Biol. 2010 Feb 13;10:42. doi: 10.1186/1471-2148-10-42 (PMC2829038; doi:10.1186/1471-2148-10-42)
Supplement: Additional file 2 — 320 pairs of trees were downloaded from the EEEP website[16], they are included in this file. [file 1471-2148-10-42-S2.ZIP › trees/tests3_l_2_30_2_1.tre]

((((11:1,9:1):1,2:1):1,15:1):1,((((6:1,24:1):1,(20:1,((4:1,27:1):1,5:1):1):1):1,(13:1,(26:1,18:1):1):1):1,(((10:1,((16:1,12:1):1,((1:1,14:1):1,3:1):1):1):1,((8:1,19:1):1,30:1):1):1,(((17:1,(23:1,25:1):1):1,28:1):1,((7:1,22:1):1,(21:1,29:1):1):1):1):1):1);
