# Supplementary material for: SPRIT: Identifying horizontal gene transfer in rooted phylogenetic trees
Source: BMC Evol Biol. 2010 Feb 13;10:42. doi: 10.1186/1471-2148-10-42 (PMC2829038; doi:10.1186/1471-2148-10-42)
Supplement: Additional file 2 — 320 pairs of trees were downloaded from the EEEP website[16], they are included in this file. [file 1471-2148-10-42-S2.ZIP › trees/tests3_l_2_30_1_1.tre]

((1:1,(13:1,28:1):1):1,(((22:1,29:1):1,((17:1,(26:1,11:1):1):1,((2:1,24:1):1,(((20:1,5:1):1,(19:1,((((10:1,23:1):1,21:1):1,3:1):1,((30:1,14:1):1,((4:1,25:1):1,15:1):1):1):1):1):1,(12:1,16:1):1):1):1):1):1,((7:1,18:1):1,((9:1,6:1):1,(27:1,8:1):1):1):1):1);
