# Supplementary material for: SPRIT: Identifying horizontal gene transfer in rooted phylogenetic trees
Source: BMC Evol Biol. 2010 Feb 13;10:42. doi: 10.1186/1471-2148-10-42 (PMC2829038; doi:10.1186/1471-2148-10-42)
Supplement: Additional file 2 — 320 pairs of trees were downloaded from the EEEP website[16], they are included in this file. [file 1471-2148-10-42-S2.ZIP › trees/tests3_l_2_20_4_1.tre]

(((2:1,5:1):1,((20:1,17:1):1,(13:1,1:1):1):1):1,(((((7:1,8:1):1,18:1):1,16:1):1,(14:1,(3:1,((19:1,(11:1,10:1):1):1,((12:1,9:1):1,6:1):1):1):1):1):1,(15:1,4:1):1):1);
