# Supplementary material for: SPRIT: Identifying horizontal gene transfer in rooted phylogenetic trees
Source: BMC Evol Biol. 2010 Feb 13;10:42. doi: 10.1186/1471-2148-10-42 (PMC2829038; doi:10.1186/1471-2148-10-42)
Supplement: Additional file 2 — 320 pairs of trees were downloaded from the EEEP website[16], they are included in this file. [file 1471-2148-10-42-S2.ZIP › trees/tests3_l_2_20_2_2.tre]

(((3:1,4:1):1,10:1):1,((6:1,(8:1,(((11:1,15:1):1,2:1):1,((16:1,((19:1,14:1):1,12:1):1):1,13:1):1):1):1):1,((20:1,(9:1,(18:1,5:1):1):1):1,(17:1,(7:1,1:1):1):1):1):1);
