# Supplementary material for: SPRIT: Identifying horizontal gene transfer in rooted phylogenetic trees
Source: BMC Evol Biol. 2010 Feb 13;10:42. doi: 10.1186/1471-2148-10-42 (PMC2829038; doi:10.1186/1471-2148-10-42)
Supplement: Additional file 2 — 320 pairs of trees were downloaded from the EEEP website[16], they are included in this file. [file 1471-2148-10-42-S2.ZIP › trees/tests3_l_2_100_8_1.tre]

((((((((((28:1,(((50:1,20:1):1,57:1):1,((55:1,51:1):1,4:1):1):1):1,(((72:1,66:1):1,((96:1,(59:1,39:1):1):1,99:1):1):1,84:1):1):1,89:1):1,(((91:1,18:1):1,36:1):1,(93:1,61:1):1):1):1,((29:1,(9:1,58:1):1):1,(42:1,70:1):1):1):1,(60:1,(37:1,((78:1,(44:1,41:1):1):1,98:1):1):1):1):1,(((45:1,(54:1,(79:1,22:1):1):1):1,((47:1,82:1):1,(12:1,53:1):1):1):1,((69:1,62:1):1,33:1):1):1):1,(((80:1,46:1):1,(((68:1,(83:1,71:1):1):1,((63:1,76:1):1,(56:1,((27:1,(40:1,((81:1,13:1):1,95:1):1):1):1,43:1):1):1):1):1,((92:1,((65:1,3:1):1,(10:1,85:1):1):1):1,32:1):1):1):1,((75:1,34:1):1,((97:1,7:1):1,(87:1,15:1):1):1):1):1):1,((((38:1,(((19:1,2:1):1,(94:1,100:1):1):1,(74:1,11:1):1):1):1,(((48:1,21:1):1,(49:1,25:1):1):1,(77:1,(35:1,(17:1,((23:1,26:1):1,(88:1,90:1):1):1):1):1):1):1):1,((52:1,30:1):1,((24:1,(73:1,8:1):1):1,((31:1,64:1):1,(67:1,16:1):1):1):1):1):1,(6:1,((14:1,86:1):1,1:1):1):1):1):1,5:1);
