# Supplementary material for: SPRIT: Identifying horizontal gene transfer in rooted phylogenetic trees
Source: BMC Evol Biol. 2010 Feb 13;10:42. doi: 10.1186/1471-2148-10-42 (PMC2829038; doi:10.1186/1471-2148-10-42)
Supplement: Additional file 2 — 320 pairs of trees were downloaded from the EEEP website[16], they are included in this file. [file 1471-2148-10-42-S2.ZIP › trees/tests3_l_2_100_6_1.tre]

(((((57:1,((66:1,((43:1,59:1):1,20:1):1):1,(3:1,77:1):1):1):1,((1:1,8:1):1,13:1):1):1,(((((51:1,14:1):1,(29:1,61:1):1):1,(16:1,(19:1,96:1):1):1):1,(82:1,95:1):1):1,11:1):1):1,(((70:1,(69:1,80:1):1):1,((83:1,((60:1,99:1):1,(53:1,(26:1,50:1):1):1):1):1,(76:1,33:1):1):1):1,48:1):1):1,(((89:1,(((74:1,31:1):1,90:1):1,25:1):1):1,((68:1,((((7:1,15:1):1,45:1):1,((47:1,((64:1,71:1):1,41:1):1):1,85:1):1):1,(((97:1,91:1):1,((24:1,67:1):1,79:1):1):1,(32:1,(56:1,17:1):1):1):1):1):1,(10:1,18:1):1):1):1,((((((35:1,88:1):1,39:1):1,(40:1,72:1):1):1,((94:1,28:1):1,93:1):1):1,((92:1,54:1):1,86:1):1):1,(((100:1,((84:1,27:1):1,(63:1,(55:1,42:1):1):1):1):1,(21:1,(73:1,75:1):1):1):1,(4:1,((((9:1,((5:1,36:1):1,((98:1,58:1):1,81:1):1):1):1,(87:1,38:1):1):1,(((65:1,(30:1,((22:1,52:1):1,2:1):1):1):1,((46:1,37:1):1,(49:1,78:1):1):1):1,12:1):1):1,((34:1,(62:1,23:1):1):1,(6:1,44:1):1):1):1):1):1):1):1);
