# Supplementary material for: SPRIT: Identifying horizontal gene transfer in rooted phylogenetic trees
Source: BMC Evol Biol. 2010 Feb 13;10:42. doi: 10.1186/1471-2148-10-42 (PMC2829038; doi:10.1186/1471-2148-10-42)
Supplement: Additional file 2 — 320 pairs of trees were downloaded from the EEEP website[16], they are included in this file. [file 1471-2148-10-42-S2.ZIP › trees/tests3_l_2_100_4_1.tre]

((((((16:1,((27:1,((55:1,20:1):1,((43:1,(69:1,49:1):1):1,74:1):1):1):1,((61:1,64:1):1,((94:1,11:1):1,53:1):1):1):1):1,(42:1,(35:1,50:1):1):1):1,(86:1,46:1):1):1,(40:1,(26:1,52:1):1):1):1,((((62:1,66:1):1,(80:1,19:1):1):1,((37:1,14:1):1,30:1):1):1,(((8:1,82:1):1,(13:1,(75:1,(33:1,76:1):1):1):1):1,(((2:1,47:1):1,((41:1,4:1):1,99:1):1):1,((63:1,29:1):1,45:1):1):1):1):1):1,(((22:1,(((((68:1,((89:1,56:1):1,3:1):1):1,(44:1,57:1):1):1,(((79:1,93:1):1,(39:1,5:1):1):1,(21:1,28:1):1):1):1,25:1):1,(((36:1,17:1):1,72:1):1,(((88:1,((90:1,(70:1,(7:1,24:1):1):1):1,91:1):1):1,((48:1,(71:1,59:1):1):1,((6:1,51:1):1,10:1):1):1):1,((81:1,((1:1,(78:1,73:1):1):1,77:1):1):1,83:1):1):1):1):1):1,(((67:1,31:1):1,((58:1,(98:1,(95:1,(38:1,84:1):1):1):1):1,(23:1,(18:1,87:1):1):1):1):1,((65:1,32:1):1,96:1):1):1):1,(92:1,((12:1,(100:1,60:1):1):1,((9:1,(85:1,(34:1,(97:1,54:1):1):1):1):1,15:1):1):1):1):1);
