# Supplementary material for: SPRIT: Identifying horizontal gene transfer in rooted phylogenetic trees
Source: BMC Evol Biol. 2010 Feb 13;10:42. doi: 10.1186/1471-2148-10-42 (PMC2829038; doi:10.1186/1471-2148-10-42)
Supplement: Additional file 2 — 320 pairs of trees were downloaded from the EEEP website[16], they are included in this file. [file 1471-2148-10-42-S2.ZIP › trees/tests3_l_2_100_2_1.tre]

(((70:1,((((27:1,(72:1,36:1):1):1,(94:1,((32:1,58:1):1,10:1):1):1):1,(3:1,52:1):1):1,((((4:1,66:1):1,26:1):1,18:1):1,(((89:1,29:1):1,73:1):1,(60:1,42:1):1):1):1):1):1,((((47:1,34:1):1,(((24:1,(90:1,((96:1,15:1):1,28:1):1):1):1,(((((53:1,45:1):1,(62:1,55:1):1):1,(61:1,48:1):1):1,(((31:1,49:1):1,(23:1,(11:1,98:1):1):1):1,78:1):1):1,(((20:1,(38:1,25:1):1):1,41:1):1,12:1):1):1):1,(63:1,((76:1,(87:1,21:1):1):1,(97:1,37:1):1):1):1):1):1,((65:1,83:1):1,33:1):1):1,((((92:1,(80:1,74:1):1):1,99:1):1,44:1):1,((((56:1,77:1):1,16:1):1,((((30:1,(19:1,81:1):1):1,((5:1,69:1):1,17:1):1):1,((75:1,(46:1,79:1):1):1,((2:1,59:1):1,(((14:1,84:1):1,(8:1,82:1):1):1,1:1):1):1):1):1,(((13:1,64:1):1,((51:1,(86:1,100:1):1):1,((43:1,50:1):1,54:1):1):1):1,(68:1,35:1):1):1):1):1,((7:1,(6:1,39:1):1):1,57:1):1):1):1):1):1,(71:1,(93:1,(((67:1,85:1):1,(40:1,9:1):1):1,(95:1,(22:1,(88:1,91:1):1):1):1):1):1):1);
