# Supplementary material for: SPRIT: Identifying horizontal gene transfer in rooted phylogenetic trees
Source: BMC Evol Biol. 2010 Feb 13;10:42. doi: 10.1186/1471-2148-10-42 (PMC2829038; doi:10.1186/1471-2148-10-42)
Supplement: Additional file 2 — 320 pairs of trees were downloaded from the EEEP website[16], they are included in this file. [file 1471-2148-10-42-S2.ZIP › trees/tests3_l_2_100_1_2.tre]

((((((27:1,(17:1,49:1):1):1,((97:1,(24:1,43:1):1):1,((9:1,(82:1,18:1):1):1,70:1):1):1):1,(((((25:1,((((53:1,33:1):1,(87:1,(28:1,88:1):1):1):1,6:1):1,34:1):1):1,((71:1,45:1):1,66:1):1):1,(((79:1,63:1):1,16:1):1,(((21:1,75:1):1,29:1):1,30:1):1):1):1,39:1):1,(((32:1,35:1):1,(40:1,(84:1,76:1):1):1):1,((78:1,15:1):1,((85:1,67:1):1,(92:1,4:1):1):1):1):1):1):1,((37:1,57:1):1,((77:1,19:1):1,((14:1,(8:1,81:1):1):1,95:1):1):1):1):1,(((((100:1,(5:1,80:1):1):1,64:1):1,91:1):1,(((52:1,(55:1,68:1):1):1,42:1):1,((65:1,(98:1,48:1):1):1,(((61:1,36:1):1,(51:1,23:1):1):1,(((44:1,(74:1,31:1):1):1,56:1):1,47:1):1):1):1):1):1,((38:1,(26:1,((62:1,2:1):1,12:1):1):1):1,((((1:1,((54:1,46:1):1,94:1):1):1,(3:1,69:1):1):1,(20:1,41:1):1):1,(93:1,59:1):1):1):1):1):1,((((89:1,(90:1,7:1):1):1,11:1):1,((72:1,58:1):1,(73:1,(10:1,13:1):1):1):1):1,((22:1,((99:1,50:1):1,(86:1,96:1):1):1):1,(60:1,83:1):1):1):1);
