# Supplementary material for: SPRIT: Identifying horizontal gene transfer in rooted phylogenetic trees
Source: BMC Evol Biol. 2010 Feb 13;10:42. doi: 10.1186/1471-2148-10-42 (PMC2829038; doi:10.1186/1471-2148-10-42)
Supplement: Additional file 2 — 320 pairs of trees were downloaded from the EEEP website[16], they are included in this file. [file 1471-2148-10-42-S2.ZIP › trees/tests3_l_2_100_10_2.tre]

((((44:1,(4:1,(58:1,((85:1,94:1):1,52:1):1):1):1):1,(((70:1,((92:1,31:1):1,40:1):1):1,(((71:1,9:1):1,((88:1,69:1):1,10:1):1):1,((11:1,98:1):1,((54:1,(1:1,(55:1,90:1):1):1):1,73:1):1):1):1):1,(((43:1,((((63:1,(78:1,93:1):1):1,86:1):1,22:1):1,(16:1,26:1):1):1):1,((38:1,82:1):1,6:1):1):1,(((((14:1,7:1):1,48:1):1,(((24:1,(37:1,21:1):1):1,50:1):1,36:1):1):1,(87:1,79:1):1):1,(30:1,25:1):1):1):1):1):1,(((27:1,((19:1,(2:1,(81:1,64:1):1):1):1,(((61:1,42:1):1,29:1):1,(68:1,80:1):1):1):1):1,((((57:1,(5:1,8:1):1):1,(96:1,17:1):1):1,((((((67:1,100:1):1,35:1):1,20:1):1,((97:1,41:1):1,84:1):1):1,(33:1,(45:1,65:1):1):1):1,((76:1,59:1):1,((62:1,(3:1,53:1):1):1,((72:1,(77:1,60:1):1):1,(23:1,32:1):1):1):1):1):1):1,((51:1,((34:1,66:1):1,95:1):1):1,75:1):1):1):1,(39:1,15:1):1):1):1,(((((49:1,(91:1,(74:1,99:1):1):1):1,89:1):1,(13:1,18:1):1):1,(83:1,28:1):1):1,(46:1,(12:1,(47:1,56:1):1):1):1):1);
