# Supplementary material for: SPRIT: Identifying horizontal gene transfer in rooted phylogenetic trees
Source: BMC Evol Biol. 2010 Feb 13;10:42. doi: 10.1186/1471-2148-10-42 (PMC2829038; doi:10.1186/1471-2148-10-42)
Supplement: Additional file 2 — 320 pairs of trees were downloaded from the EEEP website[16], they are included in this file. [file 1471-2148-10-42-S2.ZIP › trees/tests3_l_1_75_6_2.tre]

((65:1,(((24:1,7:1):1,72:1):1,(4:1,1:1):1):1):1,((((((10:1,42:1):1,(66:1,43:1):1):1,(35:1,39:1):1):1,(8:1,((75:1,57:1):1,16:1):1):1):1,(((((20:1,17:1):1,(60:1,(59:1,26:1):1):1):1,((37:1,(22:1,(((15:1,49:1):1,(((((73:1,36:1):1,40:1):1,54:1):1,71:1):1,(12:1,46:1):1):1):1,((((50:1,2:1):1,((30:1,19:1):1,69:1):1):1,14:1):1,45:1):1):1):1):1,23:1):1):1,(((31:1,52:1):1,5:1):1,(((((61:1,34:1):1,(74:1,(18:1,33:1):1):1):1,((27:1,((48:1,62:1):1,32:1):1):1,((53:1,63:1):1,(44:1,47:1):1):1):1):1,(68:1,((21:1,6:1):1,(38:1,70:1):1):1):1):1,28:1):1):1):1,(((((55:1,25:1):1,41:1):1,51:1):1,(64:1,((29:1,11:1):1,9:1):1):1):1,(3:1,(13:1,(56:1,67:1):1):1):1):1):1):1,58:1):1);
