# Supplementary material for: SPRIT: Identifying horizontal gene transfer in rooted phylogenetic trees
Source: BMC Evol Biol. 2010 Feb 13;10:42. doi: 10.1186/1471-2148-10-42 (PMC2829038; doi:10.1186/1471-2148-10-42)
Supplement: Additional file 2 — 320 pairs of trees were downloaded from the EEEP website[16], they are included in this file. [file 1471-2148-10-42-S2.ZIP › trees/tests3_l_1_75_4_2.tre]

(((38:1,50:1):1,((((61:1,28:1):1,((16:1,4:1):1,(12:1,(46:1,35:1):1):1):1):1,(60:1,56:1):1):1,(65:1,5:1):1):1):1,((10:1,((13:1,14:1):1,(((((27:1,20:1):1,33:1):1,54:1):1,70:1):1,17:1):1):1):1,((((((41:1,73:1):1,(((21:1,30:1):1,26:1):1,(32:1,(6:1,42:1):1):1):1):1,((((((68:1,(53:1,((67:1,74:1):1,63:1):1):1):1,((57:1,11:1):1,((52:1,1:1):1,(58:1,59:1):1):1):1):1,((47:1,8:1):1,(3:1,(48:1,23:1):1):1):1):1,(18:1,(36:1,69:1):1):1):1,2:1):1,((24:1,(44:1,62:1):1):1,(7:1,(75:1,66:1):1):1):1):1):1,(72:1,71:1):1):1,(15:1,34:1):1):1,((((43:1,(25:1,29:1):1):1,((55:1,(39:1,31:1):1):1,40:1):1):1,((37:1,(49:1,22:1):1):1,64:1):1):1,((51:1,(45:1,9:1):1):1,19:1):1):1):1):1);
