# Supplementary material for: SPRIT: Identifying horizontal gene transfer in rooted phylogenetic trees
Source: BMC Evol Biol. 2010 Feb 13;10:42. doi: 10.1186/1471-2148-10-42 (PMC2829038; doi:10.1186/1471-2148-10-42)
Supplement: Additional file 2 — 320 pairs of trees were downloaded from the EEEP website[16], they are included in this file. [file 1471-2148-10-42-S2.ZIP › trees/tests3_l_1_75_2_2.tre]

(((((63:1,17:1):1,60:1):1,(34:1,20:1):1):1,(((((((2:1,62:1):1,((57:1,27:1):1,46:1):1):1,37:1):1,((48:1,64:1):1,67:1):1):1,(45:1,12:1):1):1,(((7:1,5:1):1,(((44:1,14:1):1,9:1):1,69:1):1):1,8:1):1):1,(19:1,((((65:1,32:1):1,(18:1,1:1):1):1,((35:1,(55:1,74:1):1):1,(29:1,66:1):1):1):1,((10:1,53:1):1,((((15:1,6:1):1,75:1):1,(42:1,47:1):1):1,(((71:1,(52:1,43:1):1):1,((((54:1,56:1):1,((39:1,30:1):1,23:1):1):1,68:1):1,((61:1,(49:1,22:1):1):1,(41:1,((21:1,13:1):1,38:1):1):1):1):1):1,(72:1,(((26:1,28:1):1,25:1):1,(51:1,(4:1,40:1):1):1):1):1):1):1):1):1):1):1):1,((11:1,58:1):1,((31:1,(70:1,73:1):1):1,(33:1,(((24:1,59:1):1,3:1):1,((16:1,36:1):1,50:1):1):1):1):1):1);
