# Supplementary material for: SPRIT: Identifying horizontal gene transfer in rooted phylogenetic trees
Source: BMC Evol Biol. 2010 Feb 13;10:42. doi: 10.1186/1471-2148-10-42 (PMC2829038; doi:10.1186/1471-2148-10-42)
Supplement: Additional file 2 — 320 pairs of trees were downloaded from the EEEP website[16], they are included in this file. [file 1471-2148-10-42-S2.ZIP › trees/tests3_l_1_75_1_2.tre]

(((((((7:1,57:1):1,((42:1,27:1):1,((74:1,(40:1,33:1):1):1,67:1):1):1):1,(24:1,23:1):1):1,(43:1,1:1):1):1,((35:1,8:1):1,55:1):1):1,(14:1,((48:1,38:1):1,(21:1,(46:1,9:1):1):1):1):1):1,((56:1,((((((18:1,((20:1,(69:1,16:1):1):1,30:1):1):1,((61:1,32:1):1,(36:1,45:1):1):1):1,(((51:1,(31:1,34:1):1):1,(62:1,49:1):1):1,((17:1,(60:1,66:1):1):1,(10:1,(71:1,(6:1,37:1):1):1):1):1):1):1,((((2:1,11:1):1,28:1):1,(4:1,(25:1,73:1):1):1):1,(75:1,53:1):1):1):1,(58:1,64:1):1):1,(63:1,(59:1,(68:1,26:1):1):1):1):1):1,((50:1,(41:1,70:1):1):1,(((52:1,(15:1,(39:1,(65:1,5:1):1):1):1):1,(54:1,44:1):1):1,((47:1,(29:1,(22:1,12:1):1):1):1,((13:1,19:1):1,(3:1,72:1):1):1):1):1):1):1);
