# Supplementary material for: SPRIT: Identifying horizontal gene transfer in rooted phylogenetic trees
Source: BMC Evol Biol. 2010 Feb 13;10:42. doi: 10.1186/1471-2148-10-42 (PMC2829038; doi:10.1186/1471-2148-10-42)
Supplement: Additional file 2 — 320 pairs of trees were downloaded from the EEEP website[16], they are included in this file. [file 1471-2148-10-42-S2.ZIP › trees/tests3_l_1_50_6_2.tre]

((10:1,((((49:1,((28:1,(15:1,39:1):1):1,(13:1,16:1):1):1):1,((19:1,(21:1,24:1):1):1,(38:1,6:1):1):1):1,(30:1,((((12:1,44:1):1,23:1):1,11:1):1,9:1):1):1):1,(((((25:1,(40:1,31:1):1):1,29:1):1,17:1):1,(45:1,((50:1,5:1):1,47:1):1):1):1,(41:1,(1:1,4:1):1):1):1):1):1,(((37:1,(34:1,32:1):1):1,((26:1,(2:1,(42:1,36:1):1):1):1,8:1):1):1,(35:1,(((48:1,27:1):1,((3:1,43:1):1,14:1):1):1,(7:1,((46:1,18:1):1,(22:1,(20:1,33:1):1):1):1):1):1):1):1);
