# Supplementary material for: SPRIT: Identifying horizontal gene transfer in rooted phylogenetic trees
Source: BMC Evol Biol. 2010 Feb 13;10:42. doi: 10.1186/1471-2148-10-42 (PMC2829038; doi:10.1186/1471-2148-10-42)
Supplement: Additional file 2 — 320 pairs of trees were downloaded from the EEEP website[16], they are included in this file. [file 1471-2148-10-42-S2.ZIP › trees/tests3_l_1_50_4_1.tre]

((13:1,(48:1,37:1):1):1,((((43:1,5:1):1,((3:1,23:1):1,(27:1,21:1):1):1):1,(((((2:1,(19:1,9:1):1):1,(47:1,25:1):1):1,((33:1,(6:1,4:1):1):1,(29:1,24:1):1):1):1,(15:1,(20:1,36:1):1):1):1,(16:1,(8:1,26:1):1):1):1):1,(((((41:1,32:1):1,46:1):1,38:1):1,((((7:1,(((42:1,49:1):1,17:1):1,(14:1,28:1):1):1):1,((22:1,39:1):1,(50:1,10:1):1):1):1,30:1):1,40:1):1):1,(((35:1,45:1):1,(11:1,44:1):1):1,((1:1,(18:1,(12:1,31:1):1):1):1,34:1):1):1):1):1);
