# Supplementary material for: SPRIT: Identifying horizontal gene transfer in rooted phylogenetic trees
Source: BMC Evol Biol. 2010 Feb 13;10:42. doi: 10.1186/1471-2148-10-42 (PMC2829038; doi:10.1186/1471-2148-10-42)
Supplement: Additional file 2 — 320 pairs of trees were downloaded from the EEEP website[16], they are included in this file. [file 1471-2148-10-42-S2.ZIP › trees/tests3_l_1_50_2_1.tre]

(((35:1,41:1):1,(((15:1,44:1):1,(40:1,(25:1,21:1):1):1):1,(((43:1,14:1):1,(48:1,((34:1,13:1):1,7:1):1):1):1,(28:1,((32:1,36:1):1,(18:1,(8:1,17:1):1):1):1):1):1):1):1,(((42:1,47:1):1,(((27:1,38:1):1,39:1):1,(22:1,(45:1,((26:1,((2:1,20:1):1,(50:1,6:1):1):1):1,9:1):1):1):1):1):1,(30:1,(((((37:1,10:1):1,16:1):1,(46:1,(49:1,23:1):1):1):1,(((31:1,((1:1,3:1):1,(33:1,(4:1,12:1):1):1):1):1,((19:1,29:1):1,11:1):1):1,5:1):1):1,24:1):1):1):1);
