# Supplementary material for: SPRIT: Identifying horizontal gene transfer in rooted phylogenetic trees
Source: BMC Evol Biol. 2010 Feb 13;10:42. doi: 10.1186/1471-2148-10-42 (PMC2829038; doi:10.1186/1471-2148-10-42)
Supplement: Additional file 2 — 320 pairs of trees were downloaded from the EEEP website[16], they are included in this file. [file 1471-2148-10-42-S2.ZIP › trees/tests3_l_1_50_1_2.tre]

((20:1,((48:1,(15:1,(50:1,41:1):1):1):1,39:1):1):1,((((3:1,26:1):1,(36:1,29:1):1):1,(11:1,((21:1,42:1):1,((43:1,(49:1,30:1):1):1,(9:1,22:1):1):1):1):1):1,(((44:1,(16:1,(4:1,28:1):1):1):1,(32:1,(((23:1,10:1):1,6:1):1,((33:1,18:1):1,(1:1,46:1):1):1):1):1):1,(((34:1,(25:1,12:1):1):1,((24:1,(2:1,(17:1,45:1):1):1):1,(40:1,(8:1,(37:1,(13:1,7:1):1):1):1):1):1):1,(((35:1,19:1):1,((5:1,14:1):1,(38:1,(27:1,47:1):1):1):1):1,31:1):1):1):1):1);
