# Supplementary material for: SPRIT: Identifying horizontal gene transfer in rooted phylogenetic trees
Source: BMC Evol Biol. 2010 Feb 13;10:42. doi: 10.1186/1471-2148-10-42 (PMC2829038; doi:10.1186/1471-2148-10-42)
Supplement: Additional file 2 — 320 pairs of trees were downloaded from the EEEP website[16], they are included in this file. [file 1471-2148-10-42-S2.ZIP › trees/tests3_l_1_30_6_2.tre]

((((((5:1,(((7:1,29:1):1,(11:1,22:1):1):1,4:1):1):1,2:1):1,18:1):1,((21:1,16:1):1,25:1):1):1,6:1):1,((23:1,(((8:1,27:1):1,((13:1,(3:1,19:1):1):1,24:1):1):1,15:1):1):1,((20:1,((17:1,26:1):1,(9:1,30:1):1):1):1,((1:1,(28:1,(14:1,10:1):1):1):1,12:1):1):1):1);
