# Supplementary material for: SPRIT: Identifying horizontal gene transfer in rooted phylogenetic trees
Source: BMC Evol Biol. 2010 Feb 13;10:42. doi: 10.1186/1471-2148-10-42 (PMC2829038; doi:10.1186/1471-2148-10-42)
Supplement: Additional file 2 — 320 pairs of trees were downloaded from the EEEP website[16], they are included in this file. [file 1471-2148-10-42-S2.ZIP › trees/tests3_l_1_30_4_2.tre]

(((15:1,(4:1,19:1):1):1,(((((22:1,((9:1,((6:1,28:1):1,13:1):1):1,30:1):1):1,21:1):1,((24:1,7:1):1,17:1):1):1,(16:1,1:1):1):1,((8:1,((12:1,3:1):1,11:1):1):1,(23:1,((10:1,5:1):1,18:1):1):1):1):1):1,((27:1,((((14:1,26:1):1,2:1):1,29:1):1,20:1):1):1,25:1):1);
