# Supplementary material for: SPRIT: Identifying horizontal gene transfer in rooted phylogenetic trees
Source: BMC Evol Biol. 2010 Feb 13;10:42. doi: 10.1186/1471-2148-10-42 (PMC2829038; doi:10.1186/1471-2148-10-42)
Supplement: Additional file 2 — 320 pairs of trees were downloaded from the EEEP website[16], they are included in this file. [file 1471-2148-10-42-S2.ZIP › trees/tests3_l_1_30_2_1.tre]

(((((2:1,30:1):1,(((18:1,19:1):1,(7:1,12:1):1):1,(24:1,17:1):1):1):1,((20:1,21:1):1,(14:1,((9:1,(5:1,(23:1,22:1):1):1):1,1:1):1):1):1):1,((((29:1,((8:1,3:1):1,6:1):1):1,13:1):1,(((27:1,11:1):1,25:1):1,10:1):1):1,((16:1,4:1):1,(28:1,26:1):1):1):1):1,15:1);
