# Supplementary material for: SPRIT: Identifying horizontal gene transfer in rooted phylogenetic trees
Source: BMC Evol Biol. 2010 Feb 13;10:42. doi: 10.1186/1471-2148-10-42 (PMC2829038; doi:10.1186/1471-2148-10-42)
Supplement: Additional file 2 — 320 pairs of trees were downloaded from the EEEP website[16], they are included in this file. [file 1471-2148-10-42-S2.ZIP › trees/tests3_l_1_30_1_1.tre]

((((15:1,(1:1,(25:1,16:1):1):1):1,7:1):1,(((11:1,20:1):1,14:1):1,(((29:1,24:1):1,10:1):1,27:1):1):1):1,((17:1,((((8:1,12:1):1,((21:1,6:1):1,(23:1,(9:1,28:1):1):1):1):1,(((3:1,13:1):1,(18:1,30:1):1):1,4:1):1):1,((19:1,26:1):1,5:1):1):1):1,(22:1,2:1):1):1);
