# Supplementary material for: SPRIT: Identifying horizontal gene transfer in rooted phylogenetic trees
Source: BMC Evol Biol. 2010 Feb 13;10:42. doi: 10.1186/1471-2148-10-42 (PMC2829038; doi:10.1186/1471-2148-10-42)
Supplement: Additional file 2 — 320 pairs of trees were downloaded from the EEEP website[16], they are included in this file. [file 1471-2148-10-42-S2.ZIP › trees/tests3_l_1_20_4_2.tre]

(((16:1,(1:1,15:1):1):1,((18:1,(9:1,12:1):1):1,8:1):1):1,((((11:1,4:1):1,5:1):1,20:1):1,((3:1,(2:1,14:1):1):1,(10:1,(((13:1,19:1):1,(17:1,6:1):1):1,7:1):1):1):1):1);
