# Supplementary material for: SPRIT: Identifying horizontal gene transfer in rooted phylogenetic trees
Source: BMC Evol Biol. 2010 Feb 13;10:42. doi: 10.1186/1471-2148-10-42 (PMC2829038; doi:10.1186/1471-2148-10-42)
Supplement: Additional file 2 — 320 pairs of trees were downloaded from the EEEP website[16], they are included in this file. [file 1471-2148-10-42-S2.ZIP › trees/tests3_l_1_20_1_1.tre]

(((((7:1,10:1):1,6:1):1,((1:1,3:1):1,17:1):1):1,(((2:1,(9:1,(19:1,8:1):1):1):1,(12:1,15:1):1):1,(((4:1,5:1):1,(20:1,11:1):1):1,(16:1,18:1):1):1):1):1,(14:1,13:1):1);
