# Supplementary material for: SPRIT: Identifying horizontal gene transfer in rooted phylogenetic trees
Source: BMC Evol Biol. 2010 Feb 13;10:42. doi: 10.1186/1471-2148-10-42 (PMC2829038; doi:10.1186/1471-2148-10-42)
Supplement: Additional file 2 — 320 pairs of trees were downloaded from the EEEP website[16], they are included in this file. [file 1471-2148-10-42-S2.ZIP › trees/tests3_l_1_100_8_1.tre]

((((((73:1,(26:1,47:1):1):1,(60:1,92:1):1):1,(17:1,44:1):1):1,((((62:1,23:1):1,(11:1,3:1):1):1,((68:1,(37:1,66:1):1):1,77:1):1):1,98:1):1):1,((((((49:1,5:1):1,((45:1,75:1):1,88:1):1):1,(12:1,8:1):1):1,((64:1,86:1):1,(((67:1,78:1):1,89:1):1,((79:1,16:1):1,(48:1,46:1):1):1):1):1):1,((((54:1,(20:1,7:1):1):1,19:1):1,34:1):1,((1:1,61:1):1,31:1):1):1):1,(42:1,(29:1,76:1):1):1):1):1,(((((33:1,40:1):1,(((13:1,56:1):1,(84:1,6:1):1):1,99:1):1):1,(((((69:1,(14:1,36:1):1):1,(70:1,4:1):1):1,((63:1,96:1):1,81:1):1):1,(((35:1,25:1):1,(38:1,(51:1,55:1):1):1):1,(((83:1,72:1):1,(39:1,50:1):1):1,(41:1,52:1):1):1):1):1,(((57:1,(18:1,(87:1,59:1):1):1):1,(74:1,((65:1,43:1):1,((2:1,(10:1,58:1):1):1,71:1):1):1):1):1,94:1):1):1):1,((82:1,28:1):1,((80:1,100:1):1,97:1):1):1):1,(53:1,((85:1,(((24:1,(32:1,27:1):1):1,((21:1,(15:1,22:1):1):1,((90:1,93:1):1,9:1):1):1):1,91:1):1):1,(30:1,95:1):1):1):1):1);
