# Supplementary material for: SPRIT: Identifying horizontal gene transfer in rooted phylogenetic trees
Source: BMC Evol Biol. 2010 Feb 13;10:42. doi: 10.1186/1471-2148-10-42 (PMC2829038; doi:10.1186/1471-2148-10-42)
Supplement: Additional file 2 — 320 pairs of trees were downloaded from the EEEP website[16], they are included in this file. [file 1471-2148-10-42-S2.ZIP › trees/tests3_l_1_100_6_1.tre]

(((86:1,(48:1,21:1):1):1,((81:1,100:1):1,(45:1,((73:1,1:1):1,87:1):1):1):1):1,(((((31:1,38:1):1,(8:1,18:1):1):1,((17:1,69:1):1,25:1):1):1,(((49:1,92:1):1,39:1):1,((((15:1,83:1):1,(36:1,91:1):1):1,((43:1,59:1):1,(71:1,44:1):1):1):1,7:1):1):1):1,(((((((51:1,89:1):1,(12:1,11:1):1):1,((47:1,((32:1,35:1):1,78:1):1):1,42:1):1):1,(22:1,(((((54:1,13:1):1,66:1):1,46:1):1,56:1):1,((((94:1,6:1):1,33:1):1,(74:1,65:1):1):1,70:1):1):1):1):1,(((98:1,(9:1,5:1):1):1,((80:1,60:1):1,(((14:1,95:1):1,(34:1,64:1):1):1,(84:1,79:1):1):1):1):1,(((((77:1,29:1):1,(19:1,(99:1,75:1):1):1):1,(((88:1,72:1):1,93:1):1,((52:1,((67:1,96:1):1,24:1):1):1,26:1):1):1):1,23:1):1,((68:1,97:1):1,10:1):1):1):1):1,28:1):1,(((4:1,53:1):1,(90:1,63:1):1):1,(58:1,(50:1,((62:1,((((16:1,85:1):1,(3:1,27:1):1):1,41:1):1,(37:1,(40:1,55:1):1):1):1):1,((30:1,(82:1,20:1):1):1,((2:1,76:1):1,(61:1,57:1):1):1):1):1):1):1):1):1):1);
