# Supplementary material for: SPRIT: Identifying horizontal gene transfer in rooted phylogenetic trees
Source: BMC Evol Biol. 2010 Feb 13;10:42. doi: 10.1186/1471-2148-10-42 (PMC2829038; doi:10.1186/1471-2148-10-42)
Supplement: Additional file 2 — 320 pairs of trees were downloaded from the EEEP website[16], they are included in this file. [file 1471-2148-10-42-S2.ZIP › trees/tests3_l_1_100_4_1.tre]

((((((5:1,100:1):1,72:1):1,((35:1,(1:1,8:1):1):1,19:1):1):1,((((18:1,53:1):1,((32:1,13:1):1,20:1):1):1,(((79:1,((21:1,80:1):1,85:1):1):1,40:1):1,((59:1,94:1):1,(46:1,62:1):1):1):1):1,(((95:1,(3:1,73:1):1):1,(((34:1,83:1):1,((84:1,22:1):1,55:1):1):1,(30:1,6:1):1):1):1,31:1):1):1):1,((((9:1,50:1):1,77:1):1,((74:1,49:1):1,54:1):1):1,(((57:1,87:1):1,(45:1,75:1):1):1,((((97:1,(29:1,27:1):1):1,(25:1,(98:1,(33:1,42:1):1):1):1):1,((10:1,76:1):1,((68:1,91:1):1,(92:1,(82:1,61:1):1):1):1):1):1,(15:1,(39:1,70:1):1):1):1):1):1):1,(((60:1,(81:1,96:1):1):1,(((86:1,43:1):1,(((88:1,(((((69:1,78:1):1,58:1):1,64:1):1,((51:1,56:1):1,2:1):1):1,(71:1,14:1):1):1):1,(((52:1,47:1):1,(11:1,24:1):1):1,(48:1,((28:1,66:1):1,41:1):1):1):1):1,((12:1,38:1):1,(63:1,93:1):1):1):1):1,(23:1,67:1):1):1):1,(((99:1,26:1):1,4:1):1,((36:1,(7:1,((17:1,65:1):1,16:1):1):1):1,((37:1,(44:1,89:1):1):1,90:1):1):1):1):1);
