# Supplementary material for: SPRIT: Identifying horizontal gene transfer in rooted phylogenetic trees
Source: BMC Evol Biol. 2010 Feb 13;10:42. doi: 10.1186/1471-2148-10-42 (PMC2829038; doi:10.1186/1471-2148-10-42)
Supplement: Additional file 2 — 320 pairs of trees were downloaded from the EEEP website[16], they are included in this file. [file 1471-2148-10-42-S2.ZIP › trees/tests3_l_1_100_2_1.tre]

((((83:1,((70:1,87:1):1,98:1):1):1,(76:1,(39:1,15:1):1):1):1,(((((90:1,97:1):1,7:1):1,((4:1,51:1):1,(86:1,(54:1,29:1):1):1):1):1,(((((16:1,10:1):1,27:1):1,11:1):1,((24:1,(53:1,82:1):1):1,84:1):1):1,(((14:1,6:1):1,((61:1,(99:1,43:1):1):1,22:1):1):1,((13:1,(64:1,100:1):1):1,((49:1,23:1):1,58:1):1):1):1):1):1,(46:1,((69:1,38:1):1,74:1):1):1):1):1,(((((5:1,59:1):1,((63:1,2:1):1,77:1):1):1,(41:1,95:1):1):1,((((19:1,78:1):1,(25:1,94:1):1):1,((60:1,73:1):1,35:1):1):1,(((65:1,36:1):1,(66:1,(96:1,(55:1,(31:1,57:1):1):1):1):1):1,(((92:1,(47:1,88:1):1):1,(((72:1,18:1):1,33:1):1,9:1):1):1,((81:1,75:1):1,((21:1,42:1):1,37:1):1):1):1):1):1):1,((71:1,(26:1,80:1):1):1,((91:1,48:1):1,(((40:1,93:1):1,(12:1,50:1):1):1,(62:1,(((((20:1,3:1):1,79:1):1,((56:1,(45:1,34:1):1):1,8:1):1):1,(28:1,1:1):1):1,(((44:1,89:1):1,((67:1,85:1):1,68:1):1):1,((17:1,52:1):1,(32:1,30:1):1):1):1):1):1):1):1):1):1);
