# Supplementary material for: SPRIT: Identifying horizontal gene transfer in rooted phylogenetic trees
Source: BMC Evol Biol. 2010 Feb 13;10:42. doi: 10.1186/1471-2148-10-42 (PMC2829038; doi:10.1186/1471-2148-10-42)
Supplement: Additional file 2 — 320 pairs of trees were downloaded from the EEEP website[16], they are included in this file. [file 1471-2148-10-42-S2.ZIP › trees/tests3_l_1_100_1_1.tre]

((((((8:1,84:1):1,87:1):1,32:1):1,(((89:1,54:1):1,77:1):1,26:1):1):1,((35:1,((9:1,11:1):1,(14:1,95:1):1):1):1,(39:1,((18:1,(((79:1,(80:1,37:1):1):1,62:1):1,(93:1,16:1):1):1):1,24:1):1):1):1):1,(((((((10:1,19:1):1,((33:1,68:1):1,(94:1,(75:1,100:1):1):1):1):1,(72:1,85:1):1):1,29:1):1,((74:1,71:1):1,46:1):1):1,(((((82:1,22:1):1,(61:1,3:1):1):1,86:1):1,(((15:1,36:1):1,(64:1,30:1):1):1,((5:1,(96:1,27:1):1):1,(49:1,2:1):1):1):1):1,(((((91:1,(47:1,99:1):1):1,1:1):1,((41:1,42:1):1,(73:1,51:1):1):1):1,(50:1,(58:1,78:1):1):1):1,((17:1,66:1):1,(55:1,(28:1,(59:1,53:1):1):1):1):1):1):1):1,((((57:1,((25:1,88:1):1,(20:1,4:1):1):1):1,((((7:1,40:1):1,13:1):1,97:1):1,(((((23:1,83:1):1,44:1):1,63:1):1,34:1):1,(((52:1,65:1):1,60:1):1,67:1):1):1):1):1,(((56:1,12:1):1,38:1):1,((70:1,92:1):1,((98:1,(48:1,90:1):1):1,45:1):1):1):1):1,(81:1,(((69:1,43:1):1,76:1):1,((21:1,6:1):1,31:1):1):1):1):1):1);
