# Supplementary material for: SPRIT: Identifying horizontal gene transfer in rooted phylogenetic trees
Source: BMC Evol Biol. 2010 Feb 13;10:42. doi: 10.1186/1471-2148-10-42 (PMC2829038; doi:10.1186/1471-2148-10-42)
Supplement: Additional file 2 — 320 pairs of trees were downloaded from the EEEP website[16], they are included in this file. [file 1471-2148-10-42-S2.ZIP › trees/tests3_l_1_100_10_2.tre]

(29:1,((((19:1,91:1):1,((((((9:1,69:1):1,(4:1,(99:1,57:1):1):1):1,44:1):1,((47:1,32:1):1,81:1):1):1,((56:1,92:1):1,(((((77:1,(25:1,1:1):1):1,51:1):1,(((12:1,(89:1,21:1):1):1,85:1):1,(33:1,((37:1,78:1):1,((45:1,35:1):1,88:1):1):1):1):1):1,((83:1,66:1):1,6:1):1):1,76:1):1):1):1,((26:1,71:1):1,79:1):1):1):1,(15:1,((41:1,23:1):1,(36:1,((93:1,(22:1,(((50:1,((48:1,7:1):1,90:1):1):1,(73:1,(84:1,17:1):1):1):1,72:1):1):1):1,55:1):1):1):1):1):1,((((((61:1,98:1):1,(14:1,(46:1,80:1):1):1):1,((27:1,(10:1,59:1):1):1,(13:1,((68:1,82:1):1,60:1):1):1):1):1,(24:1,(((38:1,5:1):1,53:1):1,(31:1,54:1):1):1):1):1,((70:1,8:1):1,(86:1,40:1):1):1):1,(((74:1,((((34:1,(30:1,75:1):1):1,67:1):1,((((65:1,97:1):1,96:1):1,(18:1,20:1):1):1,62:1):1):1,(52:1,(28:1,(3:1,42:1):1):1):1):1):1,((2:1,((11:1,87:1):1,(((39:1,((63:1,100:1):1,43:1):1):1,95:1):1,(16:1,94:1):1):1):1):1,(49:1,64:1):1):1):1,58:1):1):1):1);
