# Supplementary material for: SPRIT: Identifying horizontal gene transfer in rooted phylogenetic trees
Source: BMC Evol Biol. 2010 Feb 13;10:42. doi: 10.1186/1471-2148-10-42 (PMC2829038; doi:10.1186/1471-2148-10-42)
Supplement: Additional file 2 — 320 pairs of trees were downloaded from the EEEP website[16], they are included in this file. [file 1471-2148-10-42-S2.ZIP › trees/tests3_l_10_75_6_2.tre]

((((3:1,6:1):1,((73:1,50:1):1,((40:1,(10:1,30:1):1):1,19:1):1):1):1,((61:1,24:1):1,(34:1,(39:1,17:1):1):1):1):1,(((((49:1,65:1):1,(51:1,((27:1,((26:1,(75:1,46:1):1):1,9:1):1):1,(66:1,13:1):1):1):1):1,(56:1,(((1:1,(((31:1,23:1):1,59:1):1,((((36:1,74:1):1,(70:1,((20:1,((21:1,72:1):1,64:1):1):1,(29:1,5:1):1):1):1):1,(25:1,47:1):1):1,((8:1,48:1):1,67:1):1):1):1):1,4:1):1,41:1):1):1):1,(((71:1,(52:1,28:1):1):1,((35:1,62:1):1,(33:1,(((15:1,(22:1,11:1):1):1,(((42:1,38:1):1,68:1):1,53:1):1):1,((69:1,55:1):1,37:1):1):1):1):1):1,(63:1,(57:1,(58:1,(2:1,54:1):1):1):1):1):1):1,(12:1,((60:1,(14:1,18:1):1):1,((7:1,(16:1,44:1):1):1,(45:1,(43:1,32:1):1):1):1):1):1):1);
