# Supplementary material for: SPRIT: Identifying horizontal gene transfer in rooted phylogenetic trees
Source: BMC Evol Biol. 2010 Feb 13;10:42. doi: 10.1186/1471-2148-10-42 (PMC2829038; doi:10.1186/1471-2148-10-42)
Supplement: Additional file 2 — 320 pairs of trees were downloaded from the EEEP website[16], they are included in this file. [file 1471-2148-10-42-S2.ZIP › trees/tests3_l_10_75_4_2.tre]

((((28:1,53:1):1,(47:1,(14:1,4:1):1):1):1,3:1):1,(((((12:1,((((17:1,8:1):1,13:1):1,((70:1,(1:1,60:1):1):1,(61:1,75:1):1):1):1,((((24:1,57:1):1,5:1):1,67:1):1,(25:1,(((54:1,49:1):1,10:1):1,(((30:1,16:1):1,((15:1,65:1):1,23:1):1):1,73:1):1):1):1):1):1):1,((58:1,((31:1,68:1):1,52:1):1):1,11:1):1):1,(43:1,((51:1,(38:1,(19:1,9:1):1):1):1,(64:1,(63:1,34:1):1):1):1):1):1,(((((62:1,45:1):1,18:1):1,((59:1,20:1):1,((21:1,50:1):1,27:1):1):1):1,26:1):1,((7:1,74:1):1,((56:1,2:1):1,(((33:1,48:1):1,29:1):1,((22:1,37:1):1,69:1):1):1):1):1):1):1,(((6:1,72:1):1,41:1):1,((42:1,(46:1,39:1):1):1,(((35:1,36:1):1,(66:1,32:1):1):1,((44:1,40:1):1,(71:1,55:1):1):1):1):1):1):1);
