# Supplementary material for: SPRIT: Identifying horizontal gene transfer in rooted phylogenetic trees
Source: BMC Evol Biol. 2010 Feb 13;10:42. doi: 10.1186/1471-2148-10-42 (PMC2829038; doi:10.1186/1471-2148-10-42)
Supplement: Additional file 2 — 320 pairs of trees were downloaded from the EEEP website[16], they are included in this file. [file 1471-2148-10-42-S2.ZIP › trees/tests3_l_10_75_2_2.tre]

(((10:1,45:1):1,((46:1,(9:1,8:1):1):1,(17:1,13:1):1):1):1,(((36:1,28:1):1,(((53:1,42:1):1,35:1):1,((40:1,24:1):1,((32:1,47:1):1,(55:1,71:1):1):1):1):1):1,(((((((5:1,((((14:1,20:1):1,((31:1,19:1):1,68:1):1):1,26:1):1,64:1):1):1,23:1):1,((27:1,51:1):1,52:1):1):1,(69:1,(58:1,41:1):1):1):1,(((15:1,(7:1,((44:1,38:1):1,25:1):1):1):1,(29:1,39:1):1):1,(72:1,((43:1,63:1):1,((67:1,60:1):1,(70:1,66:1):1):1):1):1):1):1,((4:1,(((48:1,(34:1,21:1):1):1,(37:1,(65:1,56:1):1):1):1,(16:1,57:1):1):1):1,((((((54:1,22:1):1,61:1):1,1:1):1,(73:1,12:1):1):1,(50:1,59:1):1):1,(2:1,(62:1,33:1):1):1):1):1):1,(6:1,(((18:1,3:1):1,11:1):1,((30:1,74:1):1,(49:1,75:1):1):1):1):1):1):1);
