# Supplementary material for: SPRIT: Identifying horizontal gene transfer in rooted phylogenetic trees
Source: BMC Evol Biol. 2010 Feb 13;10:42. doi: 10.1186/1471-2148-10-42 (PMC2829038; doi:10.1186/1471-2148-10-42)
Supplement: Additional file 2 — 320 pairs of trees were downloaded from the EEEP website[16], they are included in this file. [file 1471-2148-10-42-S2.ZIP › trees/tests3_l_10_75_1_2.tre]

((((((53:1,21:1):1,30:1):1,(((75:1,50:1):1,(18:1,4:1):1):1,((16:1,(((25:1,74:1):1,47:1):1,70:1):1):1,(41:1,((13:1,15:1):1,31:1):1):1):1):1):1,(((67:1,54:1):1,49:1):1,((60:1,51:1):1,(68:1,73:1):1):1):1):1,(((37:1,(44:1,6:1):1):1,((33:1,66:1):1,(((35:1,((39:1,((40:1,24:1):1,7:1):1):1,(3:1,(34:1,46:1):1):1):1):1,5:1):1,((57:1,26:1):1,55:1):1):1):1):1,(42:1,43:1):1):1):1,((19:1,(36:1,(22:1,(28:1,1:1):1):1):1):1,((72:1,(2:1,20:1):1):1,((65:1,(14:1,((32:1,(64:1,8:1):1):1,52:1):1):1):1,(((((38:1,69:1):1,(12:1,48:1):1):1,(((10:1,56:1):1,(27:1,58:1):1):1,45:1):1):1,(23:1,71:1):1):1,(((17:1,62:1):1,(63:1,9:1):1):1,(59:1,((11:1,29:1):1,61:1):1):1):1):1):1):1):1);
