# Supplementary material for: SPRIT: Identifying horizontal gene transfer in rooted phylogenetic trees
Source: BMC Evol Biol. 2010 Feb 13;10:42. doi: 10.1186/1471-2148-10-42 (PMC2829038; doi:10.1186/1471-2148-10-42)
Supplement: Additional file 2 — 320 pairs of trees were downloaded from the EEEP website[16], they are included in this file. [file 1471-2148-10-42-S2.ZIP › trees/tests3_l_10_50_6_2.tre]

((((34:1,((47:1,12:1):1,(44:1,16:1):1):1):1,((42:1,(30:1,(7:1,38:1):1):1):1,(21:1,((33:1,29:1):1,(27:1,((31:1,41:1):1,(((((32:1,15:1):1,(((18:1,24:1):1,49:1):1,(3:1,46:1):1):1):1,37:1):1,(((((40:1,10:1):1,(23:1,6:1):1):1,36:1):1,(((35:1,2:1):1,28:1):1,(1:1,4:1):1):1):1,(43:1,((19:1,45:1):1,(17:1,14:1):1):1):1):1):1,13:1):1):1):1):1):1):1):1,(11:1,(20:1,(5:1,48:1):1):1):1):1,((25:1,(22:1,39:1):1):1,(9:1,((50:1,8:1):1,26:1):1):1):1);
