# Supplementary material for: SPRIT: Identifying horizontal gene transfer in rooted phylogenetic trees
Source: BMC Evol Biol. 2010 Feb 13;10:42. doi: 10.1186/1471-2148-10-42 (PMC2829038; doi:10.1186/1471-2148-10-42)
Supplement: Additional file 2 — 320 pairs of trees were downloaded from the EEEP website[16], they are included in this file. [file 1471-2148-10-42-S2.ZIP › trees/tests3_l_10_50_4_2.tre]

((((24:1,10:1):1,(21:1,((26:1,23:1):1,(16:1,(7:1,5:1):1):1):1):1):1,((3:1,33:1):1,(37:1,(8:1,32:1):1):1):1):1,((((((38:1,30:1):1,1:1):1,((14:1,17:1):1,(27:1,9:1):1):1):1,13:1):1,(22:1,(28:1,(19:1,12:1):1):1):1):1,(((39:1,(43:1,29:1):1):1,(47:1,(48:1,((11:1,25:1):1,4:1):1):1):1):1,(((36:1,(35:1,(40:1,(6:1,45:1):1):1):1):1,(41:1,(((31:1,(49:1,20:1):1):1,(42:1,2:1):1):1,(15:1,(44:1,50:1):1):1):1):1):1,(46:1,(18:1,34:1):1):1):1):1):1);
