# Supplementary material for: SPRIT: Identifying horizontal gene transfer in rooted phylogenetic trees
Source: BMC Evol Biol. 2010 Feb 13;10:42. doi: 10.1186/1471-2148-10-42 (PMC2829038; doi:10.1186/1471-2148-10-42)
Supplement: Additional file 2 — 320 pairs of trees were downloaded from the EEEP website[16], they are included in this file. [file 1471-2148-10-42-S2.ZIP › trees/tests3_l_10_50_2_1.tre]

(((40:1,(6:1,27:1):1):1,(21:1,28:1):1):1,(((((((12:1,49:1):1,4:1):1,((2:1,3:1):1,(((14:1,(37:1,(9:1,(45:1,48:1):1):1):1):1,((25:1,35:1):1,5:1):1):1,(16:1,36:1):1):1):1):1,(50:1,29:1):1):1,(18:1,((32:1,(22:1,19:1):1):1,34:1):1):1):1,(13:1,((39:1,42:1):1,((((11:1,24:1):1,(((1:1,((23:1,46:1):1,43:1):1):1,(26:1,(8:1,7:1):1):1):1,30:1):1):1,10:1):1,20:1):1):1):1):1,((15:1,(44:1,(33:1,47:1):1):1):1,(((17:1,31:1):1,41:1):1,38:1):1):1):1);
