# Supplementary material for: SPRIT: Identifying horizontal gene transfer in rooted phylogenetic trees
Source: BMC Evol Biol. 2010 Feb 13;10:42. doi: 10.1186/1471-2148-10-42 (PMC2829038; doi:10.1186/1471-2148-10-42)
Supplement: Additional file 2 — 320 pairs of trees were downloaded from the EEEP website[16], they are included in this file. [file 1471-2148-10-42-S2.ZIP › trees/tests3_l_10_50_1_2.tre]

(((((32:1,47:1):1,((24:1,(48:1,37:1):1):1,5:1):1):1,((17:1,(23:1,30:1):1):1,(38:1,(40:1,15:1):1):1):1):1,(((((43:1,(20:1,1:1):1):1,(((46:1,29:1):1,(16:1,42:1):1):1,(12:1,22:1):1):1):1,35:1):1,((36:1,(((2:1,13:1):1,(11:1,45:1):1):1,(14:1,27:1):1):1):1,(10:1,(31:1,33:1):1):1):1):1,((39:1,6:1):1,(26:1,(7:1,4:1):1):1):1):1):1,((((49:1,(34:1,19:1):1):1,(9:1,(25:1,41:1):1):1):1,((3:1,28:1):1,(18:1,8:1):1):1):1,(44:1,(50:1,21:1):1):1):1);
