# Supplementary material for: SPRIT: Identifying horizontal gene transfer in rooted phylogenetic trees
Source: BMC Evol Biol. 2010 Feb 13;10:42. doi: 10.1186/1471-2148-10-42 (PMC2829038; doi:10.1186/1471-2148-10-42)
Supplement: Additional file 2 — 320 pairs of trees were downloaded from the EEEP website[16], they are included in this file. [file 1471-2148-10-42-S2.ZIP › trees/tests3_l_10_30_6_2.tre]

(((10:1,5:1):1,(12:1,(30:1,(17:1,15:1):1):1):1):1,((((20:1,8:1):1,((((16:1,(11:1,19:1):1):1,13:1):1,9:1):1,(((2:1,29:1):1,26:1):1,4:1):1):1):1,(14:1,((((((6:1,24:1):1,25:1):1,28:1):1,3:1):1,23:1):1,(27:1,1:1):1):1):1):1,((18:1,(22:1,21:1):1):1,7:1):1):1);
