# Supplementary material for: SPRIT: Identifying horizontal gene transfer in rooted phylogenetic trees
Source: BMC Evol Biol. 2010 Feb 13;10:42. doi: 10.1186/1471-2148-10-42 (PMC2829038; doi:10.1186/1471-2148-10-42)
Supplement: Additional file 2 — 320 pairs of trees were downloaded from the EEEP website[16], they are included in this file. [file 1471-2148-10-42-S2.ZIP › trees/tests3_l_10_30_4_2.tre]

(((22:1,((24:1,(23:1,29:1):1):1,20:1):1):1,21:1):1,(((((13:1,2:1):1,16:1):1,(3:1,5:1):1):1,(27:1,(18:1,9:1):1):1):1,((1:1,(30:1,(((((11:1,17:1):1,12:1):1,25:1):1,7:1):1,28:1):1):1):1,((((8:1,19:1):1,14:1):1,26:1):1,(4:1,((6:1,15:1):1,10:1):1):1):1):1):1);
