# Supplementary material for: SPRIT: Identifying horizontal gene transfer in rooted phylogenetic trees
Source: BMC Evol Biol. 2010 Feb 13;10:42. doi: 10.1186/1471-2148-10-42 (PMC2829038; doi:10.1186/1471-2148-10-42)
Supplement: Additional file 2 — 320 pairs of trees were downloaded from the EEEP website[16], they are included in this file. [file 1471-2148-10-42-S2.ZIP › trees/tests3_l_10_30_2_2.tre]

(((15:1,16:1):1,25:1):1,((9:1,((((20:1,12:1):1,((((30:1,2:1):1,1:1):1,24:1):1,((3:1,11:1):1,13:1):1):1):1,(29:1,10:1):1):1,(7:1,(28:1,(27:1,4:1):1):1):1):1):1,(((8:1,(6:1,18:1):1):1,21:1):1,((19:1,(22:1,26:1):1):1,(((5:1,14:1):1,17:1):1,23:1):1):1):1):1);
