# Supplementary material for: SPRIT: Identifying horizontal gene transfer in rooted phylogenetic trees
Source: BMC Evol Biol. 2010 Feb 13;10:42. doi: 10.1186/1471-2148-10-42 (PMC2829038; doi:10.1186/1471-2148-10-42)
Supplement: Additional file 2 — 320 pairs of trees were downloaded from the EEEP website[16], they are included in this file. [file 1471-2148-10-42-S2.ZIP › trees/tests3_l_10_30_1_1.tre]

((((13:1,(8:1,24:1):1):1,(15:1,16:1):1):1,22:1):1,(((29:1,((14:1,12:1):1,(27:1,23:1):1):1):1,(3:1,((11:1,30:1):1,6:1):1):1):1,((((((7:1,18:1):1,21:1):1,(((9:1,20:1):1,1:1):1,5:1):1):1,17:1):1,28:1):1,(((25:1,26:1):1,((10:1,4:1):1,2:1):1):1,19:1):1):1):1);
