# Supplementary material for: SPRIT: Identifying horizontal gene transfer in rooted phylogenetic trees
Source: BMC Evol Biol. 2010 Feb 13;10:42. doi: 10.1186/1471-2148-10-42 (PMC2829038; doi:10.1186/1471-2148-10-42)
Supplement: Additional file 2 — 320 pairs of trees were downloaded from the EEEP website[16], they are included in this file. [file 1471-2148-10-42-S2.ZIP › trees/tests3_l_10_20_6_1.tre]

(((18:1,11:1):1,(6:1,((12:1,15:1):1,((3:1,(13:1,14:1):1):1,((4:1,(20:1,(16:1,19:1):1):1):1,(17:1,7:1):1):1):1):1):1):1,(5:1,(((10:1,8:1):1,1:1):1,(9:1,2:1):1):1):1);
