# Supplementary material for: SPRIT: Identifying horizontal gene transfer in rooted phylogenetic trees
Source: BMC Evol Biol. 2010 Feb 13;10:42. doi: 10.1186/1471-2148-10-42 (PMC2829038; doi:10.1186/1471-2148-10-42)
Supplement: Additional file 2 — 320 pairs of trees were downloaded from the EEEP website[16], they are included in this file. [file 1471-2148-10-42-S2.ZIP › trees/tests3_l_10_20_4_1.tre]

(((7:1,2:1):1,(((11:1,(14:1,8:1):1):1,(18:1,(17:1,6:1):1):1):1,(((19:1,5:1):1,(13:1,3:1):1):1,(10:1,16:1):1):1):1):1,(((9:1,4:1):1,((12:1,1:1):1,20:1):1):1,15:1):1);
