# Supplementary material for: SPRIT: Identifying horizontal gene transfer in rooted phylogenetic trees
Source: BMC Evol Biol. 2010 Feb 13;10:42. doi: 10.1186/1471-2148-10-42 (PMC2829038; doi:10.1186/1471-2148-10-42)
Supplement: Additional file 2 — 320 pairs of trees were downloaded from the EEEP website[16], they are included in this file. [file 1471-2148-10-42-S2.ZIP › trees/tests3_l_10_20_2_2.tre]

(((12:1,17:1):1,16:1):1,(((19:1,18:1):1,(5:1,(14:1,(2:1,((1:1,(10:1,9:1):1):1,(3:1,7:1):1):1):1):1):1):1,((15:1,11:1):1,((20:1,(6:1,(8:1,4:1):1):1):1,13:1):1):1):1);
