# Supplementary material for: SPRIT: Identifying horizontal gene transfer in rooted phylogenetic trees
Source: BMC Evol Biol. 2010 Feb 13;10:42. doi: 10.1186/1471-2148-10-42 (PMC2829038; doi:10.1186/1471-2148-10-42)
Supplement: Additional file 2 — 320 pairs of trees were downloaded from the EEEP website[16], they are included in this file. [file 1471-2148-10-42-S2.ZIP › trees/tests3_l_10_20_1_1.tre]

(((8:1,((14:1,7:1):1,(3:1,(4:1,((15:1,20:1):1,6:1):1):1):1):1):1,19:1):1,(((12:1,13:1):1,(((((9:1,1:1):1,2:1):1,(11:1,10:1):1):1,16:1):1,(17:1,5:1):1):1):1,18:1):1);
