# Supplementary material for: SPRIT: Identifying horizontal gene transfer in rooted phylogenetic trees
Source: BMC Evol Biol. 2010 Feb 13;10:42. doi: 10.1186/1471-2148-10-42 (PMC2829038; doi:10.1186/1471-2148-10-42)
Supplement: Additional file 2 — 320 pairs of trees were downloaded from the EEEP website[16], they are included in this file. [file 1471-2148-10-42-S2.ZIP › trees/tests3_l_10_100_8_1.tre]

((((((((96:1,(29:1,75:1):1):1,64:1):1,(80:1,85:1):1):1,(((79:1,32:1):1,((100:1,20:1):1,(((66:1,40:1):1,72:1):1,11:1):1):1):1,(((59:1,(6:1,94:1):1):1,((41:1,(16:1,76:1):1):1,2:1):1):1,57:1):1):1):1,((((92:1,33:1):1,34:1):1,(50:1,(73:1,((31:1,10:1):1,(90:1,(91:1,25:1):1):1):1):1):1):1,(81:1,((42:1,70:1):1,43:1):1):1):1):1,((17:1,78:1):1,((4:1,(58:1,3:1):1):1,30:1):1):1):1,((((51:1,53:1):1,(74:1,97:1):1):1,((89:1,1:1):1,(47:1,5:1):1):1):1,87:1):1):1,((((67:1,9:1):1,((69:1,(19:1,(46:1,88:1):1):1):1,95:1):1):1,(93:1,(((71:1,(63:1,61:1):1):1,(((68:1,56:1):1,48:1):1,((13:1,98:1):1,(99:1,18:1):1):1):1):1,55:1):1):1):1,((((37:1,84:1):1,((((((15:1,60:1):1,(83:1,28:1):1):1,39:1):1,52:1):1,((86:1,(((77:1,(65:1,62:1):1):1,27:1):1,44:1):1):1,((((54:1,45:1):1,21:1):1,23:1):1,(8:1,38:1):1):1):1):1,((82:1,26:1):1,49:1):1):1):1,((24:1,14:1):1,((22:1,12:1):1,(35:1,36:1):1):1):1):1,7:1):1):1);
