# Supplementary material for: SPRIT: Identifying horizontal gene transfer in rooted phylogenetic trees
Source: BMC Evol Biol. 2010 Feb 13;10:42. doi: 10.1186/1471-2148-10-42 (PMC2829038; doi:10.1186/1471-2148-10-42)
Supplement: Additional file 2 — 320 pairs of trees were downloaded from the EEEP website[16], they are included in this file. [file 1471-2148-10-42-S2.ZIP › trees/tests3_l_10_100_6_1.tre]

(((28:1,59:1):1,((((11:1,(98:1,68:1):1):1,42:1):1,(7:1,(51:1,89:1):1):1):1,(((45:1,46:1):1,(((92:1,54:1):1,9:1):1,32:1):1):1,67:1):1):1):1,(((((((((58:1,2:1):1,72:1):1,5:1):1,((69:1,25:1):1,((84:1,18:1):1,(((97:1,61:1):1,86:1):1,94:1):1):1):1):1,21:1):1,((27:1,(((95:1,((90:1,24:1):1,99:1):1):1,75:1):1,49:1):1):1,((36:1,(56:1,(91:1,48:1):1):1):1,((80:1,83:1):1,88:1):1):1):1):1,(((((((82:1,81:1):1,(29:1,(55:1,(64:1,40:1):1):1):1):1,((1:1,((74:1,77:1):1,(10:1,70:1):1):1):1,(50:1,(16:1,34:1):1):1):1):1,71:1):1,(41:1,(31:1,44:1):1):1):1,(((22:1,((38:1,60:1):1,(6:1,87:1):1):1):1,(96:1,65:1):1):1,((43:1,(20:1,23:1):1):1,(14:1,19:1):1):1):1):1,(78:1,((17:1,(47:1,35:1):1):1,63:1):1):1):1):1,((8:1,39:1):1,(((100:1,(30:1,66:1):1):1,(62:1,(53:1,52:1):1):1):1,(((15:1,33:1):1,(((57:1,13:1):1,26:1):1,(79:1,((4:1,3:1):1,85:1):1):1):1):1,((37:1,76:1):1,12:1):1):1):1):1):1,(93:1,73:1):1):1);
