# Supplementary material for: SPRIT: Identifying horizontal gene transfer in rooted phylogenetic trees
Source: BMC Evol Biol. 2010 Feb 13;10:42. doi: 10.1186/1471-2148-10-42 (PMC2829038; doi:10.1186/1471-2148-10-42)
Supplement: Additional file 2 — 320 pairs of trees were downloaded from the EEEP website[16], they are included in this file. [file 1471-2148-10-42-S2.ZIP › trees/tests3_l_10_100_4_1.tre]

(((((((52:1,((79:1,16:1):1,((33:1,99:1):1,9:1):1):1):1,(((27:1,67:1):1,(29:1,(65:1,34:1):1):1):1,(98:1,31:1):1):1):1,((((71:1,(88:1,48:1):1):1,38:1):1,((11:1,75:1):1,73:1):1):1,(3:1,82:1):1):1):1,(((57:1,43:1):1,(58:1,76:1):1):1,(((46:1,(68:1,77:1):1):1,((97:1,93:1):1,21:1):1):1,40:1):1):1):1,((((83:1,74:1):1,(41:1,((100:1,(24:1,4:1):1):1,18:1):1):1):1,(87:1,((39:1,(51:1,66:1):1):1,45:1):1):1):1,(((47:1,((36:1,2:1):1,63:1):1):1,14:1):1,(80:1,(96:1,(8:1,((12:1,50:1):1,26:1):1):1):1):1):1):1):1,(53:1,((((((89:1,22:1):1,84:1):1,((56:1,(62:1,7:1):1):1,13:1):1):1,(54:1,69:1):1):1,95:1):1,(((((49:1,86:1):1,(60:1,(5:1,17:1):1):1):1,((42:1,92:1):1,(61:1,90:1):1):1):1,((64:1,78:1):1,((44:1,85:1):1,(25:1,(70:1,59:1):1):1):1):1):1,(((55:1,(30:1,91:1):1):1,15:1):1,(1:1,32:1):1):1):1):1):1):1,((37:1,6:1):1,((10:1,(72:1,(28:1,23:1):1):1):1,((35:1,(19:1,94:1):1):1,(81:1,20:1):1):1):1):1);
