# Supplementary material for: SPRIT: Identifying horizontal gene transfer in rooted phylogenetic trees
Source: BMC Evol Biol. 2010 Feb 13;10:42. doi: 10.1186/1471-2148-10-42 (PMC2829038; doi:10.1186/1471-2148-10-42)
Supplement: Additional file 2 — 320 pairs of trees were downloaded from the EEEP website[16], they are included in this file. [file 1471-2148-10-42-S2.ZIP › trees/tests3_l_10_100_2_1.tre]

((((((100:1,77:1):1,58:1):1,((((75:1,39:1):1,47:1):1,((37:1,21:1):1,17:1):1):1,34:1):1):1,((54:1,(((85:1,56:1):1,(74:1,((14:1,46:1):1,61:1):1):1):1,(71:1,49:1):1):1):1,(48:1,78:1):1):1):1,(65:1,((83:1,((76:1,89:1):1,(22:1,32:1):1):1):1,31:1):1):1):1,(((((94:1,((43:1,5:1):1,98:1):1):1,36:1):1,(92:1,53:1):1):1,((50:1,93:1):1,((4:1,25:1):1,((82:1,81:1):1,26:1):1):1):1):1,(((((1:1,(70:1,44:1):1):1,(96:1,((((12:1,90:1):1,(72:1,(40:1,10:1):1):1):1,(8:1,57:1):1):1,15:1):1):1):1,((52:1,((68:1,(6:1,((27:1,67:1):1,88:1):1):1):1,13:1):1):1,84:1):1):1,(((((11:1,19:1):1,(91:1,95:1):1):1,(((33:1,(24:1,59:1):1):1,35:1):1,(16:1,(29:1,86:1):1):1):1):1,(((30:1,97:1):1,(18:1,20:1):1):1,(((45:1,7:1):1,((2:1,28:1):1,((3:1,79:1):1,(38:1,63:1):1):1):1):1,55:1):1):1):1,80:1):1):1,((69:1,(((64:1,41:1):1,42:1):1,((99:1,66:1):1,9:1):1):1):1,(87:1,((73:1,(62:1,51:1):1):1,(60:1,23:1):1):1):1):1):1):1);
