# Supplementary material for: SPRIT: Identifying horizontal gene transfer in rooted phylogenetic trees
Source: BMC Evol Biol. 2010 Feb 13;10:42. doi: 10.1186/1471-2148-10-42 (PMC2829038; doi:10.1186/1471-2148-10-42)
Supplement: Additional file 2 — 320 pairs of trees were downloaded from the EEEP website[16], they are included in this file. [file 1471-2148-10-42-S2.ZIP › trees/tests3_l_10_100_1_2.tre]

((((((((((71:1,((13:1,51:1):1,(34:1,50:1):1):1):1,(95:1,25:1):1):1,76:1):1,((85:1,60:1):1,83:1):1):1,78:1):1,(99:1,73:1):1):1,(((82:1,(98:1,63:1):1):1,54:1):1,((97:1,(68:1,28:1):1):1,44:1):1):1):1,(86:1,(18:1,89:1):1):1):1,((47:1,(58:1,67:1):1):1,(55:1,79:1):1):1):1,((((10:1,3:1):1,(((100:1,(9:1,30:1):1):1,(52:1,(5:1,((42:1,4:1):1,(39:1,88:1):1):1):1):1):1,(((70:1,38:1):1,62:1):1,((66:1,16:1):1,1:1):1):1):1):1,(((46:1,((31:1,27:1):1,(35:1,11:1):1):1):1,(((14:1,(33:1,(49:1,21:1):1):1):1,17:1):1,(12:1,24:1):1):1):1,(((81:1,(96:1,2:1):1):1,(6:1,40:1):1):1,(((74:1,(41:1,56:1):1):1,((61:1,7:1):1,((92:1,77:1):1,43:1):1):1):1,((29:1,(36:1,(((94:1,69:1):1,((26:1,(((15:1,22:1):1,19:1):1,8:1):1):1,(87:1,(84:1,91:1):1):1):1):1,(((90:1,37:1):1,((75:1,((20:1,(93:1,57:1):1):1,65:1):1):1,80:1):1):1,64:1):1):1):1):1,((32:1,(48:1,(45:1,(23:1,53:1):1):1):1):1,72:1):1):1):1):1):1):1,59:1):1);
