# Supplementary material for: SPRIT: Identifying horizontal gene transfer in rooted phylogenetic trees
Source: BMC Evol Biol. 2010 Feb 13;10:42. doi: 10.1186/1471-2148-10-42 (PMC2829038; doi:10.1186/1471-2148-10-42)
Supplement: Additional file 2 — 320 pairs of trees were downloaded from the EEEP website[16], they are included in this file. [file 1471-2148-10-42-S2.ZIP › trees/tests3_l_10_100_10_1.tre]

((28:1,((((((((34:1,99:1):1,88:1):1,83:1):1,(87:1,(((42:1,(57:1,(6:1,14:1):1):1):1,95:1):1,(30:1,17:1):1):1):1):1,((86:1,((72:1,68:1):1,75:1):1):1,(58:1,19:1):1):1):1,(69:1,12:1):1):1,(((90:1,65:1):1,((9:1,38:1):1,((98:1,81:1):1,7:1):1):1):1,(49:1,((76:1,70:1):1,((44:1,29:1):1,3:1):1):1):1):1):1,(((((((85:1,33:1):1,91:1):1,(((13:1,100:1):1,(94:1,18:1):1):1,61:1):1):1,((50:1,63:1):1,93:1):1):1,(((26:1,11:1):1,74:1):1,(((97:1,(((4:1,54:1):1,52:1):1,82:1):1):1,((66:1,48:1):1,22:1):1):1,(47:1,96:1):1):1):1):1,(56:1,(2:1,45:1):1):1):1,((55:1,((40:1,24:1):1,((80:1,71:1):1,51:1):1):1):1,((89:1,62:1):1,(23:1,41:1):1):1):1):1):1):1,(((67:1,(73:1,46:1):1):1,(((36:1,15:1):1,((77:1,8:1):1,(20:1,92:1):1):1):1,(78:1,(21:1,(39:1,5:1):1):1):1):1):1,((53:1,((((79:1,43:1):1,16:1):1,84:1):1,60:1):1):1,((37:1,(((59:1,64:1):1,25:1):1,(35:1,27:1):1):1):1,((10:1,32:1):1,(31:1,1:1):1):1):1):1):1);
