# Supplementary material for: SPRIT: Identifying horizontal gene transfer in rooted phylogenetic trees
Source: BMC Evol Biol. 2010 Feb 13;10:42. doi: 10.1186/1471-2148-10-42 (PMC2829038; doi:10.1186/1471-2148-10-42)
Supplement: Additional file 2 — 320 pairs of trees were downloaded from the EEEP website[16], they are included in this file. [file 1471-2148-10-42-S2.ZIP › trees/tests3_l_5_50_6_1.tre]

((((((43:1,(11:1,28:1):1):1,10:1):1,((42:1,22:1):1,((34:1,39:1):1,37:1):1):1):1,(29:1,(20:1,7:1):1):1):1,((25:1,36:1):1,2:1):1):1,(((32:1,(30:1,16:1):1):1,40:1):1,(((4:1,1:1):1,(13:1,(((38:1,18:1):1,44:1):1,21:1):1):1):1,((((5:1,(15:1,8:1):1):1,(50:1,(14:1,31:1):1):1):1,((26:1,(9:1,33:1):1):1,((19:1,(23:1,(48:1,49:1):1):1):1,((46:1,6:1):1,24:1):1):1):1):1,((3:1,47:1):1,((12:1,((27:1,45:1):1,41:1):1):1,(17:1,35:1):1):1):1):1):1):1);
