# Supplementary material for: SPRIT: Identifying horizontal gene transfer in rooted phylogenetic trees
Source: BMC Evol Biol. 2010 Feb 13;10:42. doi: 10.1186/1471-2148-10-42 (PMC2829038; doi:10.1186/1471-2148-10-42)
Supplement: Additional file 2 — 320 pairs of trees were downloaded from the EEEP website[16], they are included in this file. [file 1471-2148-10-42-S2.ZIP › trees/tests3_l_5_50_4_2.tre]

((((35:1,32:1):1,((48:1,15:1):1,23:1):1):1,((18:1,(37:1,36:1):1):1,((((9:1,((17:1,38:1):1,(42:1,50:1):1):1):1,5:1):1,28:1):1,((((41:1,4:1):1,7:1):1,39:1):1,(((14:1,47:1):1,(20:1,8:1):1):1,(31:1,((34:1,(6:1,(26:1,(2:1,1:1):1):1):1):1,12:1):1):1):1):1):1):1):1,(((((33:1,45:1):1,13:1):1,(21:1,3:1):1):1,(((46:1,(16:1,44:1):1):1,11:1):1,((43:1,24:1):1,(((30:1,(27:1,19:1):1):1,((25:1,40:1):1,10:1):1):1,(49:1,22:1):1):1):1):1):1,29:1):1);
