# Supplementary material for: SPRIT: Identifying horizontal gene transfer in rooted phylogenetic trees
Source: BMC Evol Biol. 2010 Feb 13;10:42. doi: 10.1186/1471-2148-10-42 (PMC2829038; doi:10.1186/1471-2148-10-42)
Supplement: Additional file 2 — 320 pairs of trees were downloaded from the EEEP website[16], they are included in this file. [file 1471-2148-10-42-S2.ZIP › trees/tests3_l_5_50_2_2.tre]

(((((((9:1,7:1):1,((13:1,12:1):1,8:1):1):1,(((40:1,43:1):1,15:1):1,((20:1,31:1):1,2:1):1):1):1,((3:1,(46:1,(49:1,(48:1,41:1):1):1):1):1,(38:1,4:1):1):1):1,(11:1,(14:1,(34:1,6:1):1):1):1):1,((17:1,10:1):1,((((44:1,(39:1,29:1):1):1,(19:1,((24:1,(33:1,28:1):1):1,50:1):1):1):1,(21:1,(23:1,(27:1,45:1):1):1):1):1,(18:1,42:1):1):1):1):1,(35:1,(((47:1,((5:1,32:1):1,30:1):1):1,((36:1,26:1):1,16:1):1):1,(25:1,(22:1,(37:1,1:1):1):1):1):1):1);
