# Supplementary material for: SPRIT: Identifying horizontal gene transfer in rooted phylogenetic trees
Source: BMC Evol Biol. 2010 Feb 13;10:42. doi: 10.1186/1471-2148-10-42 (PMC2829038; doi:10.1186/1471-2148-10-42)
Supplement: Additional file 2 — 320 pairs of trees were downloaded from the EEEP website[16], they are included in this file. [file 1471-2148-10-42-S2.ZIP › trees/tests3_l_5_50_1_2.tre]

((13:1,(23:1,2:1):1):1,(((((((((12:1,49:1):1,37:1):1,((22:1,21:1):1,36:1):1):1,(((7:1,19:1):1,(29:1,25:1):1):1,46:1):1):1,6:1):1,((28:1,((20:1,(50:1,(14:1,(16:1,40:1):1):1):1):1,(39:1,(31:1,34:1):1):1):1):1,11:1):1):1,(((1:1,(27:1,(8:1,(45:1,10:1):1):1):1):1,35:1):1,(41:1,5:1):1):1):1,((33:1,(((24:1,4:1):1,9:1):1,26:1):1):1,(47:1,17:1):1):1):1,((((30:1,48:1):1,(3:1,43:1):1):1,42:1):1,(32:1,((18:1,(44:1,38:1):1):1,15:1):1):1):1):1);
