# Supplementary material for: SPRIT: Identifying horizontal gene transfer in rooted phylogenetic trees
Source: BMC Evol Biol. 2010 Feb 13;10:42. doi: 10.1186/1471-2148-10-42 (PMC2829038; doi:10.1186/1471-2148-10-42)
Supplement: Additional file 2 — 320 pairs of trees were downloaded from the EEEP website[16], they are included in this file. [file 1471-2148-10-42-S2.ZIP › trees/tests3_l_5_30_6_2.tre]

(((24:1,21:1):1,(((4:1,16:1):1,5:1):1,27:1):1):1,(((((26:1,15:1):1,((22:1,7:1):1,25:1):1):1,28:1):1,((3:1,(10:1,(((1:1,29:1):1,((11:1,19:1):1,(((17:1,23:1):1,13:1):1,9:1):1):1):1,(18:1,(30:1,12:1):1):1):1):1):1,2:1):1):1,(((14:1,8:1):1,20:1):1,6:1):1):1);
