# Supplementary material for: SPRIT: Identifying horizontal gene transfer in rooted phylogenetic trees
Source: BMC Evol Biol. 2010 Feb 13;10:42. doi: 10.1186/1471-2148-10-42 (PMC2829038; doi:10.1186/1471-2148-10-42)
Supplement: Additional file 2 — 320 pairs of trees were downloaded from the EEEP website[16], they are included in this file. [file 1471-2148-10-42-S2.ZIP › trees/tests3_l_5_30_4_2.tre]

((((10:1,8:1):1,4:1):1,14:1):1,((((20:1,5:1):1,((3:1,2:1):1,18:1):1):1,((30:1,13:1):1,(19:1,7:1):1):1):1,((23:1,(((16:1,17:1):1,((21:1,29:1):1,((9:1,27:1):1,(15:1,26:1):1):1):1):1,24:1):1):1,((((6:1,11:1):1,(1:1,22:1):1):1,(25:1,12:1):1):1,28:1):1):1):1);
