# Supplementary material for: SPRIT: Identifying horizontal gene transfer in rooted phylogenetic trees
Source: BMC Evol Biol. 2010 Feb 13;10:42. doi: 10.1186/1471-2148-10-42 (PMC2829038; doi:10.1186/1471-2148-10-42)
Supplement: Additional file 2 — 320 pairs of trees were downloaded from the EEEP website[16], they are included in this file. [file 1471-2148-10-42-S2.ZIP › trees/tests3_l_5_30_2_2.tre]

((((19:1,2:1):1,((11:1,20:1):1,((26:1,12:1):1,15:1):1):1):1,((18:1,6:1):1,(5:1,(17:1,10:1):1):1):1):1,((28:1,(23:1,24:1):1):1,(((((1:1,(((29:1,27:1):1,7:1):1,(13:1,14:1):1):1):1,22:1):1,(((16:1,8:1):1,21:1):1,3:1):1):1,(25:1,30:1):1):1,(9:1,4:1):1):1):1);
