# Supplementary material for: SPRIT: Identifying horizontal gene transfer in rooted phylogenetic trees
Source: BMC Evol Biol. 2010 Feb 13;10:42. doi: 10.1186/1471-2148-10-42 (PMC2829038; doi:10.1186/1471-2148-10-42)
Supplement: Additional file 2 — 320 pairs of trees were downloaded from the EEEP website[16], they are included in this file. [file 1471-2148-10-42-S2.ZIP › trees/tests3_l_5_30_1_1.tre]

(((20:1,(6:1,12:1):1):1,21:1):1,(((17:1,19:1):1,((10:1,23:1):1,14:1):1):1,(((((26:1,7:1):1,8:1):1,15:1):1,((16:1,30:1):1,(11:1,(((((9:1,24:1):1,4:1):1,2:1):1,1:1):1,((18:1,29:1):1,13:1):1):1):1):1):1,((3:1,27:1):1,(22:1,((28:1,25:1):1,5:1):1):1):1):1):1);
