# Supplementary material for: SPRIT: Identifying horizontal gene transfer in rooted phylogenetic trees
Source: BMC Evol Biol. 2010 Feb 13;10:42. doi: 10.1186/1471-2148-10-42 (PMC2829038; doi:10.1186/1471-2148-10-42)
Supplement: Additional file 2 — 320 pairs of trees were downloaded from the EEEP website[16], they are included in this file. [file 1471-2148-10-42-S2.ZIP › trees/tests3_l_5_20_6_2.tre]

(((2:1,20:1):1,(4:1,((7:1,3:1):1,(((9:1,5:1):1,16:1):1,(8:1,((1:1,((18:1,10:1):1,14:1):1):1,(15:1,11:1):1):1):1):1):1):1):1,(((6:1,(12:1,13:1):1):1,19:1):1,17:1):1);
