# Supplementary material for: SPRIT: Identifying horizontal gene transfer in rooted phylogenetic trees
Source: BMC Evol Biol. 2010 Feb 13;10:42. doi: 10.1186/1471-2148-10-42 (PMC2829038; doi:10.1186/1471-2148-10-42)
Supplement: Additional file 2 — 320 pairs of trees were downloaded from the EEEP website[16], they are included in this file. [file 1471-2148-10-42-S2.ZIP › trees/tests3_l_5_20_2_1.tre]

(((16:1,12:1):1,(4:1,(8:1,7:1):1):1):1,(((((14:1,19:1):1,10:1):1,((3:1,2:1):1,(1:1,6:1):1):1):1,(15:1,17:1):1):1,((13:1,20:1):1,(9:1,(11:1,(18:1,5:1):1):1):1):1):1);
