# Supplementary material for: SPRIT: Identifying horizontal gene transfer in rooted phylogenetic trees
Source: BMC Evol Biol. 2010 Feb 13;10:42. doi: 10.1186/1471-2148-10-42 (PMC2829038; doi:10.1186/1471-2148-10-42)
Supplement: Additional file 2 — 320 pairs of trees were downloaded from the EEEP website[16], they are included in this file. [file 1471-2148-10-42-S2.ZIP › trees/tests3_l_5_100_8_1.tre]

(((((48:1,((78:1,64:1):1,71:1):1):1,(79:1,((8:1,(70:1,63:1):1):1,45:1):1):1):1,(87:1,1:1):1):1,(((((39:1,93:1):1,51:1):1,35:1):1,((2:1,85:1):1,((14:1,(62:1,96:1):1):1,(77:1,99:1):1):1):1):1,((((90:1,25:1):1,98:1):1,74:1):1,(10:1,65:1):1):1):1):1,(((((((94:1,37:1):1,80:1):1,(((7:1,76:1):1,(89:1,(52:1,54:1):1):1):1,(31:1,((84:1,(42:1,32:1):1):1,9:1):1):1):1):1,(((((((86:1,50:1):1,15:1):1,(6:1,26:1):1):1,((44:1,75:1):1,81:1):1):1,((12:1,21:1):1,((73:1,((11:1,17:1):1,92:1):1):1,((((19:1,49:1):1,5:1):1,30:1):1,(47:1,58:1):1):1):1):1):1,(3:1,(46:1,22:1):1):1):1,((56:1,(95:1,(59:1,88:1):1):1):1,(16:1,55:1):1):1):1):1,(((57:1,68:1):1,(66:1,28:1):1):1,((36:1,(43:1,(40:1,29:1):1):1):1,(41:1,72:1):1):1):1):1,((((97:1,38:1):1,23:1):1,13:1):1,60:1):1):1,(27:1,((61:1,(4:1,(18:1,((69:1,(33:1,((67:1,100:1):1,(83:1,34:1):1):1):1):1,(24:1,53:1):1):1):1):1):1,((82:1,91:1):1,20:1):1):1):1):1);
