# Supplementary material for: SPRIT: Identifying horizontal gene transfer in rooted phylogenetic trees
Source: BMC Evol Biol. 2010 Feb 13;10:42. doi: 10.1186/1471-2148-10-42 (PMC2829038; doi:10.1186/1471-2148-10-42)
Supplement: Additional file 2 — 320 pairs of trees were downloaded from the EEEP website[16], they are included in this file. [file 1471-2148-10-42-S2.ZIP › trees/tests3_l_5_100_6_1.tre]

(((((92:1,58:1):1,((((60:1,72:1):1,((13:1,22:1):1,40:1):1):1,((64:1,((62:1,78:1):1,25:1):1):1,16:1):1):1,(((36:1,20:1):1,(((32:1,41:1):1,((24:1,(70:1,26:1):1):1,(50:1,85:1):1):1):1,(88:1,(86:1,75:1):1):1):1):1,((21:1,((31:1,33:1):1,73:1):1):1,(19:1,(80:1,39:1):1):1):1):1):1):1,(((((15:1,81:1):1,((79:1,(57:1,71:1):1):1,34:1):1):1,(2:1,(((3:1,(38:1,1:1):1):1,29:1):1,((53:1,37:1):1,59:1):1):1):1):1,(7:1,(42:1,61:1):1):1):1,((48:1,74:1):1,((100:1,(11:1,10:1):1):1,(((47:1,27:1):1,46:1):1,63:1):1):1):1):1):1,((((30:1,43:1):1,((94:1,82:1):1,98:1):1):1,(((12:1,68:1):1,(83:1,4:1):1):1,((((87:1,((97:1,51:1):1,28:1):1):1,96:1):1,(89:1,(91:1,77:1):1):1):1,(((69:1,(99:1,93:1):1):1,67:1):1,(23:1,76:1):1):1):1):1):1,(((44:1,(90:1,49:1):1):1,(17:1,(6:1,(52:1,5:1):1):1):1):1,56:1):1):1):1,(((9:1,14:1):1,((54:1,65:1):1,(55:1,84:1):1):1):1,(((95:1,66:1):1,(35:1,(45:1,8:1):1):1):1,18:1):1):1);
