# Supplementary material for: SPRIT: Identifying horizontal gene transfer in rooted phylogenetic trees
Source: BMC Evol Biol. 2010 Feb 13;10:42. doi: 10.1186/1471-2148-10-42 (PMC2829038; doi:10.1186/1471-2148-10-42)
Supplement: Additional file 2 — 320 pairs of trees were downloaded from the EEEP website[16], they are included in this file. [file 1471-2148-10-42-S2.ZIP › trees/tests3_l_5_100_4_2.tre]

(56:1,(((26:1,(((85:1,(77:1,52:1):1):1,((((((71:1,(((57:1,25:1):1,(89:1,5:1):1):1,(49:1,(39:1,90:1):1):1):1):1,((((83:1,61:1):1,63:1):1,23:1):1,22:1):1):1,(92:1,41:1):1):1,34:1):1,(50:1,17:1):1):1,(46:1,19:1):1):1):1,(64:1,45:1):1):1):1,((((68:1,67:1):1,(24:1,(((16:1,((78:1,(91:1,((81:1,86:1):1,11:1):1):1):1,65:1):1):1,62:1):1,((((69:1,82:1):1,96:1):1,99:1):1,(66:1,80:1):1):1):1):1):1,(97:1,100:1):1):1,(((((33:1,35:1):1,(30:1,18:1):1):1,(((13:1,32:1):1,(31:1,55:1):1):1,(1:1,87:1):1):1):1,((94:1,27:1):1,95:1):1):1,36:1):1):1):1,((((((21:1,(15:1,48:1):1):1,7:1):1,((20:1,43:1):1,75:1):1):1,((2:1,(59:1,51:1):1):1,((3:1,(14:1,6:1):1):1,40:1):1):1):1,((((60:1,(58:1,98:1):1):1,(((29:1,8:1):1,(4:1,74:1):1):1,84:1):1):1,(47:1,72:1):1):1,((37:1,10:1):1,(42:1,79:1):1):1):1):1,(((93:1,(38:1,(12:1,76:1):1):1):1,((((28:1,88:1):1,70:1):1,44:1):1,((53:1,73:1):1,9:1):1):1):1,54:1):1):1):1);
