# Supplementary material for: SPRIT: Identifying horizontal gene transfer in rooted phylogenetic trees
Source: BMC Evol Biol. 2010 Feb 13;10:42. doi: 10.1186/1471-2148-10-42 (PMC2829038; doi:10.1186/1471-2148-10-42)
Supplement: Additional file 2 — 320 pairs of trees were downloaded from the EEEP website[16], they are included in this file. [file 1471-2148-10-42-S2.ZIP › trees/tests3_l_5_100_2_1.tre]

((((((97:1,((62:1,77:1):1,57:1):1):1,((86:1,93:1):1,76:1):1):1,((85:1,((36:1,58:1):1,46:1):1):1,(((((14:1,65:1):1,25:1):1,96:1):1,(19:1,52:1):1):1,((80:1,((44:1,73:1):1,50:1):1):1,(((48:1,((55:1,(16:1,45:1):1):1,((100:1,84:1):1,91:1):1):1):1,43:1):1,(((2:1,(61:1,15:1):1):1,(5:1,99:1):1):1,79:1):1):1):1):1):1):1,((72:1,49:1):1,(20:1,((22:1,13:1):1,90:1):1):1):1):1,(((10:1,((75:1,69:1):1,((((98:1,51:1):1,(33:1,74:1):1):1,((59:1,(47:1,(18:1,71:1):1):1):1,6:1):1):1,11:1):1):1):1,83:1):1,((94:1,(((40:1,3:1):1,89:1):1,((34:1,29:1):1,((63:1,70:1):1,(17:1,41:1):1):1):1):1):1,(((35:1,68:1):1,60:1):1,((((42:1,9:1):1,((((((27:1,32:1):1,((66:1,37:1):1,(53:1,39:1):1):1):1,(31:1,28:1):1):1,26:1):1,(38:1,64:1):1):1,(1:1,82:1):1):1):1,8:1):1,4:1):1):1):1):1):1,((((54:1,(92:1,((56:1,30:1):1,81:1):1):1):1,(67:1,88:1):1):1,((21:1,87:1):1,(12:1,95:1):1):1):1,(7:1,((78:1,24:1):1,23:1):1):1):1);
