# Supplementary material for: SPRIT: Identifying horizontal gene transfer in rooted phylogenetic trees
Source: BMC Evol Biol. 2010 Feb 13;10:42. doi: 10.1186/1471-2148-10-42 (PMC2829038; doi:10.1186/1471-2148-10-42)
Supplement: Additional file 2 — 320 pairs of trees were downloaded from the EEEP website[16], they are included in this file. [file 1471-2148-10-42-S2.ZIP › trees/tests3_l_5_100_1_2.tre]

(((88:1,87:1):1,(53:1,(77:1,13:1):1):1):1,(((91:1,(((38:1,((84:1,69:1):1,61:1):1):1,((((97:1,(48:1,7:1):1):1,(29:1,25:1):1):1,(((14:1,50:1):1,79:1):1,8:1):1):1,((74:1,37:1):1,((32:1,(((18:1,59:1):1,62:1):1,20:1):1):1,((86:1,72:1):1,(9:1,22:1):1):1):1):1):1):1,((5:1,(((90:1,((94:1,(3:1,55:1):1):1,21:1):1):1,33:1):1,54:1):1):1,89:1):1):1):1,(82:1,92:1):1):1,((((((17:1,6:1):1,(41:1,(71:1,26:1):1):1):1,51:1):1,(((93:1,(75:1,96:1):1):1,(73:1,66:1):1):1,(23:1,36:1):1):1):1,(4:1,(((81:1,(83:1,99:1):1):1,45:1):1,(((((11:1,(49:1,67:1):1):1,(10:1,((1:1,68:1):1,((56:1,43:1):1,47:1):1):1):1):1,((16:1,((((46:1,42:1):1,52:1):1,27:1):1,80:1):1):1,64:1):1):1,((((15:1,((19:1,30:1):1,12:1):1):1,(24:1,70:1):1):1,((((28:1,39:1):1,65:1):1,(85:1,31:1):1):1,(58:1,(95:1,(2:1,((57:1,44:1):1,76:1):1):1):1):1):1):1,(98:1,(100:1,63:1):1):1):1):1,((40:1,34:1):1,60:1):1):1):1):1):1,(78:1,35:1):1):1):1);
