# Supplementary material for: SPRIT: Identifying horizontal gene transfer in rooted phylogenetic trees
Source: BMC Evol Biol. 2010 Feb 13;10:42. doi: 10.1186/1471-2148-10-42 (PMC2829038; doi:10.1186/1471-2148-10-42)
Supplement: Additional file 2 — 320 pairs of trees were downloaded from the EEEP website[16], they are included in this file. [file 1471-2148-10-42-S2.ZIP › trees/tests3_l_5_100_10_1.tre]

(((((((94:1,(51:1,53:1):1):1,83:1):1,(((43:1,49:1):1,47:1):1,(50:1,(33:1,66:1):1):1):1):1,((76:1,84:1):1,72:1):1):1,((((4:1,59:1):1,(3:1,(((39:1,(44:1,85:1):1):1,(99:1,(((38:1,65:1):1,98:1):1,(48:1,58:1):1):1):1):1,(73:1,82:1):1):1):1):1,((56:1,((67:1,(8:1,74:1):1):1,(95:1,60:1):1):1):1,(10:1,92:1):1):1):1,(((12:1,((100:1,88:1):1,78:1):1):1,46:1):1,(63:1,((30:1,(52:1,79:1):1):1,22:1):1):1):1):1):1,((77:1,(55:1,45:1):1):1,(((((80:1,(90:1,((23:1,93:1):1,(17:1,16:1):1):1):1):1,((97:1,(24:1,21:1):1):1,(75:1,(64:1,((9:1,37:1):1,14:1):1):1):1):1):1,((((25:1,57:1):1,86:1):1,((2:1,31:1):1,((13:1,26:1):1,1:1):1):1):1,((41:1,15:1):1,((68:1,18:1):1,(((29:1,96:1):1,(69:1,36:1):1):1,(71:1,11:1):1):1):1):1):1):1,34:1):1,(87:1,(89:1,28:1):1):1):1):1):1,((((42:1,(91:1,40:1):1):1,(5:1,62:1):1):1,((((19:1,27:1):1,81:1):1,(54:1,((61:1,6:1):1,32:1):1):1):1,(20:1,(35:1,7:1):1):1):1):1,70:1):1);
