# Supplementary material for: SPRIT: Identifying horizontal gene transfer in rooted phylogenetic trees
Source: BMC Evol Biol. 2010 Feb 13;10:42. doi: 10.1186/1471-2148-10-42 (PMC2829038; doi:10.1186/1471-2148-10-42)
Supplement: Additional file 2 — 320 pairs of trees were downloaded from the EEEP website[16], they are included in this file. [file 1471-2148-10-42-S2.ZIP › trees/tests3_l_4_75_6_2.tre]

((((((((47:1,48:1):1,4:1):1,(31:1,73:1):1):1,20:1):1,55:1):1,(72:1,((2:1,(65:1,(13:1,15:1):1):1):1,58:1):1):1):1,3:1):1,((((70:1,(((44:1,34:1):1,(1:1,32:1):1):1,(62:1,39:1):1):1):1,5:1):1,(((7:1,25:1):1,((60:1,43:1):1,35:1):1):1,51:1):1):1,((((24:1,14:1):1,(((((74:1,(11:1,67:1):1):1,53:1):1,(8:1,(69:1,19:1):1):1):1,((59:1,(10:1,(((36:1,((63:1,57:1):1,66:1):1):1,21:1):1,(9:1,(61:1,(64:1,56:1):1):1):1):1):1):1,(71:1,37:1):1):1):1,((((46:1,42:1):1,16:1):1,(18:1,(45:1,38:1):1):1):1,(6:1,28:1):1):1):1):1,(((((54:1,(29:1,40:1):1):1,52:1):1,75:1):1,50:1):1,((41:1,22:1):1,(30:1,(12:1,(23:1,26:1):1):1):1):1):1):1,((49:1,((33:1,27:1):1,17:1):1):1,68:1):1):1):1);
