# Supplementary material for: SPRIT: Identifying horizontal gene transfer in rooted phylogenetic trees
Source: BMC Evol Biol. 2010 Feb 13;10:42. doi: 10.1186/1471-2148-10-42 (PMC2829038; doi:10.1186/1471-2148-10-42)
Supplement: Additional file 2 — 320 pairs of trees were downloaded from the EEEP website[16], they are included in this file. [file 1471-2148-10-42-S2.ZIP › trees/tests3_l_4_75_4_1.tre]

((((((((11:1,(29:1,10:1):1):1,(19:1,39:1):1):1,(((((6:1,75:1):1,23:1):1,((2:1,(((37:1,18:1):1,30:1):1,(33:1,25:1):1):1):1,56:1):1):1,((51:1,34:1):1,(((22:1,55:1):1,54:1):1,65:1):1):1):1,(13:1,((69:1,((44:1,68:1):1,41:1):1):1,27:1):1):1):1):1,(45:1,14:1):1):1,((67:1,(58:1,63:1):1):1,(9:1,7:1):1):1):1,(50:1,(15:1,26:1):1):1):1,36:1):1,(((((52:1,4:1):1,72:1):1,((((64:1,46:1):1,8:1):1,38:1):1,((20:1,70:1):1,57:1):1):1):1,(43:1,71:1):1):1,(((49:1,12:1):1,32:1):1,((((48:1,35:1):1,((((66:1,74:1):1,62:1):1,(5:1,59:1):1):1,(47:1,(21:1,42:1):1):1):1):1,((((((3:1,31:1):1,(53:1,1:1):1):1,73:1):1,40:1):1,16:1):1,(17:1,28:1):1):1):1,(61:1,(60:1,24:1):1):1):1):1):1);
