# Supplementary material for: SPRIT: Identifying horizontal gene transfer in rooted phylogenetic trees
Source: BMC Evol Biol. 2010 Feb 13;10:42. doi: 10.1186/1471-2148-10-42 (PMC2829038; doi:10.1186/1471-2148-10-42)
Supplement: Additional file 2 — 320 pairs of trees were downloaded from the EEEP website[16], they are included in this file. [file 1471-2148-10-42-S2.ZIP › trees/tests3_l_4_75_2_1.tre]

(1:1,(((((73:1,67:1):1,20:1):1,(63:1,(47:1,48:1):1):1):1,((((44:1,((56:1,53:1):1,(26:1,(5:1,75:1):1):1):1):1,(((61:1,(12:1,(54:1,((39:1,4:1):1,34:1):1):1):1):1,(57:1,14:1):1):1,((((38:1,6:1):1,49:1):1,43:1):1,((55:1,50:1):1,(((66:1,69:1):1,9:1):1,(30:1,(71:1,29:1):1):1):1):1):1):1):1,((36:1,(13:1,(15:1,24:1):1):1):1,(8:1,37:1):1):1):1,((46:1,(7:1,((62:1,3:1):1,((18:1,51:1):1,(68:1,65:1):1):1):1):1):1,((28:1,2:1):1,((52:1,27:1):1,23:1):1):1):1):1):1,(((((31:1,(70:1,25:1):1):1,(60:1,17:1):1):1,((58:1,45:1):1,((32:1,10:1):1,40:1):1):1):1,((41:1,(74:1,42:1):1):1,((((21:1,64:1):1,(35:1,33:1):1):1,(16:1,(19:1,11:1):1):1):1,59:1):1):1):1,(22:1,72:1):1):1):1);
