# Supplementary material for: SPRIT: Identifying horizontal gene transfer in rooted phylogenetic trees
Source: BMC Evol Biol. 2010 Feb 13;10:42. doi: 10.1186/1471-2148-10-42 (PMC2829038; doi:10.1186/1471-2148-10-42)
Supplement: Additional file 2 — 320 pairs of trees were downloaded from the EEEP website[16], they are included in this file. [file 1471-2148-10-42-S2.ZIP › trees/tests3_l_4_75_1_2.tre]

(((60:1,66:1):1,42:1):1,((((17:1,(((1:1,61:1):1,(((12:1,41:1):1,58:1):1,27:1):1):1,(((47:1,2:1):1,(62:1,44:1):1):1,(((8:1,((48:1,75:1):1,51:1):1):1,37:1):1,((35:1,64:1):1,(((59:1,20:1):1,40:1):1,53:1):1):1):1):1):1):1,30:1):1,((((28:1,50:1):1,16:1):1,((19:1,69:1):1,((54:1,15:1):1,(33:1,24:1):1):1):1):1,((73:1,9:1):1,(((11:1,((3:1,38:1):1,(39:1,31:1):1):1):1,65:1):1,(68:1,(52:1,(23:1,67:1):1):1):1):1):1):1):1,(((63:1,55:1):1,(56:1,7:1):1):1,((((46:1,5:1):1,((70:1,18:1):1,6:1):1):1,((74:1,(57:1,34:1):1):1,(72:1,14:1):1):1):1,(((21:1,71:1):1,10:1):1,(((45:1,13:1):1,(32:1,(49:1,4:1):1):1):1,((29:1,(25:1,(22:1,36:1):1):1):1,(26:1,43:1):1):1):1):1):1):1):1);
