# Supplementary material for: SPRIT: Identifying horizontal gene transfer in rooted phylogenetic trees
Source: BMC Evol Biol. 2010 Feb 13;10:42. doi: 10.1186/1471-2148-10-42 (PMC2829038; doi:10.1186/1471-2148-10-42)
Supplement: Additional file 2 — 320 pairs of trees were downloaded from the EEEP website[16], they are included in this file. [file 1471-2148-10-42-S2.ZIP › trees/tests3_l_4_50_6_1.tre]

(((((((27:1,44:1):1,(30:1,22:1):1):1,(4:1,49:1):1):1,36:1):1,((((34:1,11:1):1,(18:1,(45:1,43:1):1):1):1,(((21:1,2:1):1,(23:1,(20:1,(15:1,48:1):1):1):1):1,12:1):1):1,(37:1,(50:1,39:1):1):1):1):1,((((10:1,8:1):1,5:1):1,(13:1,6:1):1):1,((((9:1,46:1):1,(17:1,(42:1,40:1):1):1):1,26:1):1,24:1):1):1):1,(((31:1,(25:1,(41:1,((14:1,19:1):1,1:1):1):1):1):1,16:1):1,(((47:1,(29:1,38:1):1):1,(35:1,3:1):1):1,((33:1,28:1):1,(7:1,32:1):1):1):1):1);
