# Supplementary material for: SPRIT: Identifying horizontal gene transfer in rooted phylogenetic trees
Source: BMC Evol Biol. 2010 Feb 13;10:42. doi: 10.1186/1471-2148-10-42 (PMC2829038; doi:10.1186/1471-2148-10-42)
Supplement: Additional file 2 — 320 pairs of trees were downloaded from the EEEP website[16], they are included in this file. [file 1471-2148-10-42-S2.ZIP › trees/tests3_l_4_50_4_1.tre]

((((12:1,((((6:1,19:1):1,43:1):1,((44:1,(18:1,21:1):1):1,(17:1,(45:1,25:1):1):1):1):1,1:1):1):1,((31:1,26:1):1,(29:1,37:1):1):1):1,(47:1,((28:1,((42:1,(38:1,41:1):1):1,5:1):1):1,(30:1,23:1):1):1):1):1,(((24:1,((((39:1,15:1):1,46:1):1,16:1):1,(3:1,48:1):1):1):1,((50:1,49:1):1,2:1):1):1,((14:1,(8:1,33:1):1):1,(40:1,(((11:1,36:1):1,(((10:1,9:1):1,32:1):1,(20:1,27:1):1):1):1,(22:1,((13:1,(35:1,7:1):1):1,(4:1,34:1):1):1):1):1):1):1):1);
