# Supplementary material for: SPRIT: Identifying horizontal gene transfer in rooted phylogenetic trees
Source: BMC Evol Biol. 2010 Feb 13;10:42. doi: 10.1186/1471-2148-10-42 (PMC2829038; doi:10.1186/1471-2148-10-42)
Supplement: Additional file 2 — 320 pairs of trees were downloaded from the EEEP website[16], they are included in this file. [file 1471-2148-10-42-S2.ZIP › trees/tests3_l_4_50_2_1.tre]

(((15:1,((19:1,1:1):1,(23:1,12:1):1):1):1,(((2:1,((21:1,35:1):1,(34:1,32:1):1):1):1,(((((6:1,4:1):1,50:1):1,40:1):1,22:1):1,((((44:1,(26:1,16:1):1):1,(36:1,10:1):1):1,(37:1,(39:1,(46:1,41:1):1):1):1):1,7:1):1):1):1,((30:1,28:1):1,14:1):1):1):1,((((24:1,(13:1,3:1):1):1,((18:1,9:1):1,((5:1,(25:1,47:1):1):1,(43:1,(33:1,48:1):1):1):1):1):1,(29:1,(((42:1,45:1):1,(27:1,(31:1,17:1):1):1):1,(38:1,20:1):1):1):1):1,(8:1,(11:1,49:1):1):1):1);
