# Supplementary material for: SPRIT: Identifying horizontal gene transfer in rooted phylogenetic trees
Source: BMC Evol Biol. 2010 Feb 13;10:42. doi: 10.1186/1471-2148-10-42 (PMC2829038; doi:10.1186/1471-2148-10-42)
Supplement: Additional file 2 — 320 pairs of trees were downloaded from the EEEP website[16], they are included in this file. [file 1471-2148-10-42-S2.ZIP › trees/tests3_l_4_50_1_1.tre]

(((((((2:1,((7:1,44:1):1,10:1):1):1,35:1):1,(14:1,47:1):1):1,(8:1,(17:1,4:1):1):1):1,(((27:1,24:1):1,9:1):1,((((1:1,(36:1,48:1):1):1,(20:1,(32:1,39:1):1):1):1,(((16:1,((49:1,46:1):1,(50:1,(22:1,31:1):1):1):1):1,(12:1,21:1):1):1,((38:1,11:1):1,25:1):1):1):1,(33:1,((19:1,30:1):1,(41:1,(13:1,29:1):1):1):1):1):1):1):1,(45:1,26:1):1):1,((((28:1,6:1):1,5:1):1,(42:1,18:1):1):1,((40:1,(3:1,15:1):1):1,(43:1,((37:1,34:1):1,23:1):1):1):1):1);
