# Supplementary material for: SPRIT: Identifying horizontal gene transfer in rooted phylogenetic trees
Source: BMC Evol Biol. 2010 Feb 13;10:42. doi: 10.1186/1471-2148-10-42 (PMC2829038; doi:10.1186/1471-2148-10-42)
Supplement: Additional file 2 — 320 pairs of trees were downloaded from the EEEP website[16], they are included in this file. [file 1471-2148-10-42-S2.ZIP › trees/tests3_l_4_30_6_1.tre]

(((((17:1,(2:1,16:1):1):1,28:1):1,(29:1,((9:1,(30:1,1:1):1):1,((14:1,(((22:1,4:1):1,7:1):1,5:1):1):1,(((26:1,8:1):1,(10:1,27:1):1):1,(((6:1,23:1):1,(18:1,21:1):1):1,19:1):1):1):1):1):1):1,(((13:1,12:1):1,(11:1,20:1):1):1,(15:1,3:1):1):1):1,(25:1,24:1):1);
