# Supplementary material for: SPRIT: Identifying horizontal gene transfer in rooted phylogenetic trees
Source: BMC Evol Biol. 2010 Feb 13;10:42. doi: 10.1186/1471-2148-10-42 (PMC2829038; doi:10.1186/1471-2148-10-42)
Supplement: Additional file 2 — 320 pairs of trees were downloaded from the EEEP website[16], they are included in this file. [file 1471-2148-10-42-S2.ZIP › trees/tests3_l_4_30_4_2.tre]

((10:1,((4:1,(15:1,(16:1,27:1):1):1):1,6:1):1):1,(((14:1,(((3:1,13:1):1,(21:1,2:1):1):1,28:1):1):1,(((((5:1,((23:1,17:1):1,((29:1,(25:1,9:1):1):1,26:1):1):1):1,7:1):1,(11:1,19:1):1):1,30:1):1,22:1):1):1,((((24:1,18:1):1,20:1):1,1:1):1,(8:1,12:1):1):1):1);
