# Supplementary material for: SPRIT: Identifying horizontal gene transfer in rooted phylogenetic trees
Source: BMC Evol Biol. 2010 Feb 13;10:42. doi: 10.1186/1471-2148-10-42 (PMC2829038; doi:10.1186/1471-2148-10-42)
Supplement: Additional file 2 — 320 pairs of trees were downloaded from the EEEP website[16], they are included in this file. [file 1471-2148-10-42-S2.ZIP › trees/tests3_l_4_30_2_1.tre]

(((3:1,28:1):1,((24:1,19:1):1,(((27:1,(29:1,17:1):1):1,13:1):1,(2:1,(26:1,5:1):1):1):1):1):1,(((((16:1,4:1):1,25:1):1,(((11:1,14:1):1,((22:1,1:1):1,10:1):1):1,20:1):1):1,23:1):1,(((((18:1,6:1):1,(12:1,21:1):1):1,9:1):1,(8:1,(15:1,30:1):1):1):1,7:1):1):1);
