# Supplementary material for: SPRIT: Identifying horizontal gene transfer in rooted phylogenetic trees
Source: BMC Evol Biol. 2010 Feb 13;10:42. doi: 10.1186/1471-2148-10-42 (PMC2829038; doi:10.1186/1471-2148-10-42)
Supplement: Additional file 2 — 320 pairs of trees were downloaded from the EEEP website[16], they are included in this file. [file 1471-2148-10-42-S2.ZIP › trees/tests3_l_4_30_1_1.tre]

(((((28:1,(22:1,25:1):1):1,(7:1,(6:1,(19:1,14:1):1):1):1):1,30:1):1,10:1):1,(((13:1,20:1):1,((29:1,18:1):1,24:1):1):1,(((((3:1,21:1):1,4:1):1,((11:1,9:1):1,(26:1,(1:1,16:1):1):1):1):1,(((15:1,27:1):1,12:1):1,(23:1,8:1):1):1):1,((2:1,5:1):1,17:1):1):1):1);
