# Supplementary material for: SPRIT: Identifying horizontal gene transfer in rooted phylogenetic trees
Source: BMC Evol Biol. 2010 Feb 13;10:42. doi: 10.1186/1471-2148-10-42 (PMC2829038; doi:10.1186/1471-2148-10-42)
Supplement: Additional file 2 — 320 pairs of trees were downloaded from the EEEP website[16], they are included in this file. [file 1471-2148-10-42-S2.ZIP › trees/tests3_l_4_20_6_2.tre]

((((16:1,5:1):1,((10:1,((14:1,(15:1,6:1):1):1,(1:1,(8:1,18:1):1):1):1):1,3:1):1):1,(9:1,11:1):1):1,(((7:1,(17:1,2:1):1):1,19:1):1,(4:1,(12:1,(13:1,20:1):1):1):1):1);
