# Supplementary material for: SPRIT: Identifying horizontal gene transfer in rooted phylogenetic trees
Source: BMC Evol Biol. 2010 Feb 13;10:42. doi: 10.1186/1471-2148-10-42 (PMC2829038; doi:10.1186/1471-2148-10-42)
Supplement: Additional file 2 — 320 pairs of trees were downloaded from the EEEP website[16], they are included in this file. [file 1471-2148-10-42-S2.ZIP › trees/tests3_l_4_20_4_1.tre]

((((9:1,((((10:1,2:1):1,20:1):1,(15:1,17:1):1):1,(11:1,5:1):1):1):1,(7:1,(13:1,(3:1,1:1):1):1):1):1,(6:1,((18:1,4:1):1,(((16:1,8:1):1,12:1):1,19:1):1):1):1):1,14:1);
