# Supplementary material for: SPRIT: Identifying horizontal gene transfer in rooted phylogenetic trees
Source: BMC Evol Biol. 2010 Feb 13;10:42. doi: 10.1186/1471-2148-10-42 (PMC2829038; doi:10.1186/1471-2148-10-42)
Supplement: Additional file 2 — 320 pairs of trees were downloaded from the EEEP website[16], they are included in this file. [file 1471-2148-10-42-S2.ZIP › trees/tests3_l_4_20_1_1.tre]

(((((13:1,(5:1,14:1):1):1,(16:1,19:1):1):1,((10:1,2:1):1,(18:1,15:1):1):1):1,((1:1,(6:1,4:1):1):1,(7:1,9:1):1):1):1,(((20:1,11:1):1,(17:1,3:1):1):1,(8:1,12:1):1):1);
