# Supplementary material for: SPRIT: Identifying horizontal gene transfer in rooted phylogenetic trees
Source: BMC Evol Biol. 2010 Feb 13;10:42. doi: 10.1186/1471-2148-10-42 (PMC2829038; doi:10.1186/1471-2148-10-42)
Supplement: Additional file 2 — 320 pairs of trees were downloaded from the EEEP website[16], they are included in this file. [file 1471-2148-10-42-S2.ZIP › trees/tests3_l_4_100_8_1.tre]

((((18:1,(((31:1,56:1):1,((7:1,13:1):1,((85:1,58:1):1,1:1):1):1):1,((((25:1,44:1):1,(71:1,(24:1,81:1):1):1):1,(37:1,72:1):1):1,66:1):1):1):1,((((((26:1,2:1):1,89:1):1,(40:1,97:1):1):1,27:1):1,61:1):1,(5:1,91:1):1):1):1,((((42:1,(((48:1,65:1):1,(76:1,86:1):1):1,22:1):1):1,((34:1,67:1):1,(54:1,74:1):1):1):1,((45:1,49:1):1,((12:1,(79:1,11:1):1):1,82:1):1):1):1,68:1):1):1,((((((83:1,53:1):1,8:1):1,(19:1,63:1):1):1,(28:1,(((88:1,10:1):1,6:1):1,41:1):1):1):1,((((73:1,(38:1,55:1):1):1,15:1):1,((16:1,99:1):1,43:1):1):1,(((29:1,((23:1,32:1):1,(98:1,14:1):1):1):1,(60:1,(((78:1,93:1):1,94:1):1,((62:1,77:1):1,20:1):1):1):1):1,(69:1,(46:1,(30:1,(33:1,(52:1,(57:1,87:1):1):1):1):1):1):1):1):1):1,((9:1,((4:1,(80:1,3:1):1):1,(17:1,(((((75:1,39:1):1,90:1):1,50:1):1,(35:1,(92:1,36:1):1):1):1,64:1):1):1):1):1,(((70:1,84:1):1,(95:1,47:1):1):1,((21:1,(96:1,51:1):1):1,(100:1,59:1):1):1):1):1):1);
