# Supplementary material for: SPRIT: Identifying horizontal gene transfer in rooted phylogenetic trees
Source: BMC Evol Biol. 2010 Feb 13;10:42. doi: 10.1186/1471-2148-10-42 (PMC2829038; doi:10.1186/1471-2148-10-42)
Supplement: Additional file 2 — 320 pairs of trees were downloaded from the EEEP website[16], they are included in this file. [file 1471-2148-10-42-S2.ZIP › trees/tests3_l_4_100_6_1.tre]

(((41:1,49:1):1,(((26:1,64:1):1,(((58:1,18:1):1,85:1):1,(((42:1,(6:1,78:1):1):1,97:1):1,((36:1,(82:1,19:1):1):1,93:1):1):1):1):1,((65:1,(((61:1,7:1):1,62:1):1,(39:1,((95:1,77:1):1,71:1):1):1):1):1,((((52:1,(17:1,5:1):1):1,14:1):1,((28:1,(84:1,35:1):1):1,(86:1,74:1):1):1):1,(((9:1,((2:1,72:1):1,47:1):1):1,((((87:1,((79:1,63:1):1,67:1):1):1,(48:1,81:1):1):1,((22:1,68:1):1,(73:1,30:1):1):1):1,((90:1,56:1):1,4:1):1):1):1,((37:1,60:1):1,(98:1,31:1):1):1):1):1):1):1):1,((10:1,(((57:1,3:1):1,(((66:1,((27:1,(43:1,12:1):1):1,((51:1,99:1):1,(11:1,(100:1,32:1):1):1):1):1):1,(8:1,94:1):1):1,69:1):1):1,(80:1,((16:1,40:1):1,(76:1,55:1):1):1):1):1):1,((70:1,(23:1,50:1):1):1,((((88:1,46:1):1,((25:1,((33:1,45:1):1,59:1):1):1,((83:1,38:1):1,((92:1,24:1):1,((20:1,15:1):1,53:1):1):1):1):1):1,((29:1,((44:1,96:1):1,54:1):1):1,((34:1,75:1):1,((1:1,89:1):1,(91:1,21:1):1):1):1):1):1,13:1):1):1):1);
