# Supplementary material for: SPRIT: Identifying horizontal gene transfer in rooted phylogenetic trees
Source: BMC Evol Biol. 2010 Feb 13;10:42. doi: 10.1186/1471-2148-10-42 (PMC2829038; doi:10.1186/1471-2148-10-42)
Supplement: Additional file 3 — A tree containing 5281 taxa was downloaded from the bird supertree project [17]. The tree was manually curated to produce fifty trees ranging from one to fifty RSPR in distance from the original tree. The file contains the fifty trees and the original. [file 1471-2148-10-42-S3.ZIP]

Archive with 54 entries (53 files):
- bigbird.1.dnd
- __MACOSX/
- __MACOSX/._bigbird.1.dnd
- bigbird.10.dnd
- bigbird.11.dnd
- bigbird.12.dnd
- bigbird.13.dnd
- bigbird.14.dnd
- bigbird.15.dnd
- bigbird.16.dnd
- bigbird.17.dnd
- bigbird.18.dnd
- bigbird.19.dnd
- bigbird.2.dnd
- bigbird.20.dnd
- bigbird.21.dnd
- bigbird.22.dnd
- bigbird.23.dnd
- bigbird.24.dnd
- bigbird.25.dnd
- bigbird.26.dnd
- bigbird.27.dnd
- bigbird.28.dnd
- bigbird.29.dnd
- bigbird.3.dnd
- bigbird.30.dnd
- bigbird.31.dnd
- bigbird.32.dnd
- bigbird.33.dnd
- bigbird.34.dnd
- bigbird.35.dnd
- bigbird.36.dnd
- bigbird.37.dnd
- bigbird.38.dnd
- bigbird.39.dnd
- bigbird.4.dnd
- bigbird.40.dnd
- bigbird.41.dnd
- bigbird.42.dnd
- bigbird.43.dnd
- bigbird.44.dnd
- bigbird.45.dnd
- bigbird.46.dnd
- bigbird.47.dnd
- bigbird.48.dnd
- bigbird.49.dnd
- bigbird.5.dnd
- bigbird.50.dnd
- bigbird.6.dnd
- bigbird.7.dnd
- bigbird.8.dnd
- bigbird.9.dnd
- bigbird.dnd
- __MACOSX/._bigbird.dnd
