# Supplementary material for: SPRIT: Identifying horizontal gene transfer in rooted phylogenetic trees
Source: BMC Evol Biol. 2010 Feb 13;10:42. doi: 10.1186/1471-2148-10-42 (PMC2829038; doi:10.1186/1471-2148-10-42)
Supplement: Additional file 3 — A tree containing 5281 taxa was downloaded from the bird supertree project [17]. The tree was manually curated to produce fifty trees ranging from one to fifty RSPR in distance from the original tree. The file contains the fifty trees and the original. [file 1471-2148-10-42-S3.ZIP › bigbird.26.dnd]

(MRPoutgroup,(Archaeopteryx_lithographica,(Jeholornis_prima,(Rahonavis_ostromi,(Sapeornis_chaoyangensis,((Iberomesornis_romerali,((Las_Hoyas_bird,(Liaoningornis,(Chaoyangia,(Vorona_berivotrensis,(Patagopteryx_deferrariisi,(Ambiortus,(Apsaravis_ukhaana,(((Limenavis_patagonica,(Palaeotis,(((Opisthocomus_hoazin,((((((Telophorus_bocagei,(((((Scytalopus_schulenbergi,(((((((Glyphorynchus_spirurus,(((Sittasomus_griseicapillus,Deconychura_longicauda),((Dendrocincla_tyrannina,Dendrocincla_anabatina),(Dendrocincla_homochroa,(Dendrocincla_merula,Dendrocincla_fuliginosa)))),(((((Campylorhamphus_pusillus,(Campylorhamphus_falcularius,(Campylorhamphus_procurvoides,Campylorhamphus_trochilirostris))),(Drymornis_bridgesii,(Lepidocolaptes_affinis,(((Lepidocolaptes_albolineatus,(Lepidocolaptes_souleyetii,Lepidocolaptes_lacrymiger)),(Lepidocolaptes_angustirostris,Lepidocolaptes_leucogaster)),(Lepidocolaptes_wagleri,Lepidocolaptes_squamatus))))),(Xiphorhynchus_kienerii,Xiphorhynchus_picus)),(((Lepidocolaptes_fuscus,(Xiphorhynchus_pardalotus,(Xiphorhynchus_spixii,Xiphorhynchus_ocellatus))),((Xiphorhynchus_flavigaster,Xiphorhynchus_lachrymosus),(Xiphorhynchus_guttatus,Xiphorhynchus_susurrans))),(Xiphorhynchus_obsoletus,(Xiphorhynchus_erythropygius,Xiphorhynchus_triangularis)))),(((((Dendrocolaptes_certhia,Dendrocolaptes_hoffmannsi),(Dendrocolaptes_platyrostris,Dendrocolaptes_picumnus)),(Dendrexetastes_rufigula,(Nasica_longirostris,Deconychura_stictolaema))),(Hylexetastes_perrotii,(Xiphocolaptes_promeropirhynchus,(Xiphocolaptes_major,Xiphocolaptes_albicollis)))),(Xiphorhynchus_eytoni,Xiphorhynchus_elegans))))),((Philydor_pyrrhodes,((Berlepschia_rikeri,((((Premnornis_guttuligera,((Furnarius_torridus,(Furnarius_leucopus,(Furnarius_figulus,(Furnarius_rufus,(Furnarius_minor,Furnarius_cristatus))))),(Hylocryptus_rectirostris,Hylocryptus_erythrocephalus))),(((Lochmias_nematura,Premnoplex_brunnescens),((Cinclodes_pabsti,((Cinclodes_excelsior,(Cinclodes_aricomae,((Cinclodes_patagonicus,(Cinclodes_taczanowskii,Cinclodes_nigrofumosus)),(Cinclodes_palliatus,Cinclodes_atacamensis)))),((Cinclodes_comechingonus,(Cinclodes_oustaleti,Cinclodes_olrogi)),(Cinclodes_fuscus,Cinclodes_antarcticus)))),(Upucerthia_albigula,(Upucerthia_validirostris,(Upucerthia_jelskii,(Upucerthia_serrana,(Upucerthia_dumetaria,(Upucerthia_andaecola,(Upucerthia_ruficauda,Upucerthia_certhioides))))))))),(Pseudocolaptes_lawrencii,Pseudocolaptes_boissonneautii))),((((((((Eremobius_phoenicurus,((((Synallaxis_cinnamomea,(((Synallaxis_albescens,Synallaxis_erythrothorax),(Synallaxis_subpudica,Synallaxis_brachyura)),((Synallaxis_frontalis,(Synallaxis_azarae,(Synallaxis_cinerascens,(Synallaxis_albigularis,(Roraimia_adusta,Synallaxis_ruficapilla))))),((Synallaxis_macconnelli,(Synallaxis_spixi,(Synallaxis_gujanensis,(Synallaxis_rutilans,(Synallaxis_zimmeri,Synallaxis_propinqua))))),(Synallaxis_tithys,Synallaxis_hellmayri))))),(Synallaxis_unirufa,Synallaxis_stictothorax)),(Certhiaxis_mustelina,(Certhiaxis_cinnamomea,Schoeniophylax_phryganophila))),(Synallaxis_scutata,Synallaxis_candei))),((Hellmayrea_gularis,(Schizoeaca_moreirae,(Schizoeaca_griseomurina,(Schizoeaca_helleri,(Schizoeaca_harterti,Schizoeaca_fuliginosa))))),((((Cranioleuca_albicapilla,(Cranioleuca_vulpina,Cranioleuca_erythrops)),(Cranioleuca_hellmayri,((Cranioleuca_subcristata,(Cranioleuca_demissa,Cranioleuca_baroni)),(Cranioleuca_curtata,Cranioleuca_antisiensis)))),(Cranioleuca_marcapatae,Cranioleuca_albiceps)),(Cranioleuca_sulphurifera,(Cranioleuca_muelleri,(Cranioleuca_pallida,(Cranioleuca_semicinerea,(Cranioleuca_gutturata,(Cranioleuca_pyrrhophia,(Cranioleuca_obsoleta,Cranioleuca_henricae)))))))))),(Asthenes_pyrrholeuca,Asthenes_modesta)),((Pseudoseisura_cristata,(Pseudoseisura_lophotes,Pseudoseisura_gutturalis)),(((Asthenes_steinbachi,Asthenes_cactorum),(Asthenes_humicola,(Asthenes_pudibunda,Asthenes_luizae))),(Asthenes_patagonica,Asthenes_baeri)))),(Acrobatornis_fonsecai,(Coryphistera_alaudina,Anumbius_annumbi))),((Phacellodomus_striaticollis,(Phacellodomus_striaticeps,(Phacellodomus_sibilatrix,(Phacellodomus_erythrophthalmus,Phacellodomus_dorsalis)))),(Phacellodomus_rufifrons,Phacellodomus_ruber))),((Limnornis_curvirostris,Phleocryptes_melanops),(Leptasthenura_fuliginiceps,(Leptasthenura_yanacensis,(Leptasthenura_pileata,(Leptasthenura_platensis,(Leptasthenura_striolata,(Leptasthenura_xenothorax,(Leptasthenura_setaria,(Leptasthenura_andicola,Leptasthenura_aegithaloides)))))))))),(Spartonoica_maluroides,(Sylviorthorhynchus_desmursii,((Asthenes_wyatti,(Asthenes_hudsoni,(Asthenes_humilis,(Asthenes_virgata,Asthenes_urubambensis)))),(Asthenes_sclateri,Asthenes_maculicauda)))))),((Pygarrhichas_albogularis,(Thripophaga_fusciceps,(Siptornis_striaticollis,(Margarornis_squamiger,Margarornis_rubiginosus)))),((Thripadectes_flammulatus,(Thripadectes_melanorhynchus,(Automolus_ochrolaemus,Automolus_leucophthalmus))),(Philydor_atricapillus,(Philydor_erythrocercus,(Philydor_rufus,Philydor_lichtensteini))))))),(Automolus_rubiginosus,(((Xenops_rutilans,(Automolus_dorsalis,Anabazenops_fuscus)),(Xenops_milleri,(Thripadectes_virgaticeps,Thripadectes_rufobrunneus))),(Xenops_minutus,Thripadectes_holostictus))))),(Hyloctistes_subulatus,(Automolus_rufipileatus,Automolus_infuscatus)))),(((Sclerurus_albigularis,(Sclerurus_scansor,Sclerurus_mexicanus)),(Sclerurus_caudacutus,(Sclerurus_rufigularis,Sclerurus_guatemalensis))),((Geositta_peruviana,(Geositta_tenuirostris,Geositta_cunicularia)),((Geositta_maritima,(Geositta_antarctica,(Geositta_saxicolina,Geositta_isabellina))),((Geositta_rufipennis,Geositta_punensis),(Geositta_crassirostris,Geobates_poecilopterus)))))),((Formicarius_colma,(Formicarius_analis,(Formicarius_rufipectus,Formicarius_nigricapillus))),(Chamaeza_mollissima,(Chamaeza_campanisona,(Chamaeza_ruficauda,Chamaeza_meruloides))))),((Scytalopus_magellanicus,Scytalopus_parvirostris),((Pteroptochos_castaneus,(Pteroptochos_megapodius,(Rhinocrypta_lanceolata,(Pteroptochos_tarnii,(Liosceles_thoracicus,(Scytalopus_latebricola,(Scytalopus_spillmanni,Scytalopus_femoralis))))))),(Scelorchilus_rubecula,Myiophobus_fasciatus)))),((Grallaria_quitensis,(((((Grallaria_ruficapilla,(Myiophobus_flavicans,(Grallaria_watkinsi,Myiophobus_inornatus))),(Grallaria_ridgelyi,Grallaria_nuchalis)),(Grallaria_hypoleuca,(Grallaria_eludens,Grallaria_dignissima))),(Grallaria_rufula,Grallaria_blakei)),(Grallaria_guatimalensis,(Grallaria_varia,Grallaria_squamigera)))),((Grallaricula_nana,((Myrmothera_simplex,Myrmothera_campanisona),(Hylopezus_fulviventris,Hylopezus_berlepschi))),(Grallaricula_lineifrons,Grallaricula_flavirostris)))),(Myiophobus_pulcher,((Melanopareia_maximiliani,(Scytalopus_simonsi,Melanopareia_torquata)),((((((((Thamnophilus_doliatus,(Thamnophilus_nigrocinereus,Thamnophilus_schistaceus)),(Sakesphorus_bernardi,(Thamnophilus_praecox,(Thamnophilus_cryptoleucus,(Thamnophilus_caerulescens,Thamnophilus_unicolor))))),(Herpsilochmus_atricapillus,Dysithamnus_mentalis)),((Phlegopsis_nigromaculata,(Frederickena_viridis,Megastictus_margaritatus)),((Pyriglena_leucoptera,Thamnomanes_caesius),(Dichrozona_cincta,(Taraba_major,((Frederickena_unduligera,Mackenziaena_severa),(Batara_cinerea,Hypoedaleus_guttatus))))))),(Drymophila_caudata,Drymophila_devillei)),((Herpsilochmus_rufimarginatus,(((Phaenostictus_mcleannani,(Rhegmatorhina_melanosticta,(Conopophaga_ardesiaca,((Anneavis_anneae,(Sandcoleus_copiosus,(Eoglaucidium_pallas,(Gymnopithys_salvini,Gymnopithys_lunulata)))),(Gymnopithys_rufigula,Gymnopithys_leucaspis))))),(Hypocnemis_hypoxantha,(Pithys_albifrons,Phlegopsis_erythroptera))),(Cercomacra_melanaria,(Hypocnemis_cantator,(Myrmeciza_hemimelaena,Drymophila_squamata))))),(((((Neoctantes_niger,(Myrmotherula_ornata,(Myrmotherula_erythrura,(Myrmotherula_haematonota,(Myrmotherula_leucophthalma,Myrmotherula_fulviventris))))),(Microrhopias_quixensis,Myrmorchilus_strigilatus)),((Myrmotherula_longipennis,(Myrmotherula_menetriesii,(Myrmotherula_schisticolor,(Myrmotherula_grisea,Myrmotherula_behni)))),(Myrmotherula_axillaris,(Formicivora_rufa,(Formicivora_grisea,((Myrmotherula_sclateri,(Myrmotherula_obscura,(Myrmochanes_hemileucus,Myrmotherula_brachyura))),(Myrmotherula_surinamensis,Myrmotherula_longicauda))))))),(Myrmotherula_hauxwelli,Myrmotherula_assimilis)),((((Myrmeciza_loricata,(Hylophylax_naevia,Hypocnemoides_maculicauda)),(Myrmeciza_griseiceps,(Myrmeciza_berlepschi,Zygodactylidae))),(Myrmoborus_myotherinus,(Gymnocichla_nudiceps,(Myrmeciza_fortis,(Pyriglena_leuconota,Primozygodactylus_danielsi))))),(Percnostola_leucostigma,Sclateria_naevia))))),(Terenura_humeralis,(Myrmornis_torquata,(Thamnistes_anabatinus,(Hylophylax_poecilonota,Pygiptila_stellaris))))),(Conopophaga_aurita,((Conopophaga_peruviana,(Thamnophilus_ruficapillus,(Conopophaga_lineata,Conopophaga_castaneiceps))),(Pittasoma_rufopileatum,Pittasoma_michleri)))))))),((((Myornis_senilis,(((((((Pipra_coeruleocapilla,(((Pipra_pipra,((((Pipra_mentalis,(Pipra_chloromeros,(Pipra_rubrocapilla,Pipra_erythrocephala))),(Pipra_iris,Pipra_cornuta)),(Pipra_fasciicauda,(Pipra_filicauda,Pipra_aureola))),(Heterocercus_linteatus,(Heterocercus_flavivertex,Heterocercus_aurantiivertex)))),(Machaeropterus_deliciosus,(Machaeropterus_regulus,(Pipra_nattereri,Machaeropterus_pyrocephalus)))),(Pipra_coronata,Pipra_serena))),(Pipra_suavissima,Pipra_isidorei)),((Manacus_vitellinus,Manacus_manacus),(Manacus_candei,Manacus_aurantiacus))),(Antilophia_galeata,(Chiroxiphia_caudata,(Chiroxiphia_lanceolata,(Chiroxiphia_pareola,Chiroxiphia_linearis))))),(Chloropipo_holochlora,(((Xenopipo_uniformis,Chloropipo_unicolor),(Xenopipo_atronitens,Chloropipo_uniformis)),(Xenopipo_unicolor,Xenopipo_holochlora)))),(Ilicura_militaris,(Masius_chrysopterus,(Corapipo_leucorrhoa,Corapipo_gutturalis)))),(Tyranneutes_stolzmanni,(Neopelma_chrysocephalum,Neopelma_aurifrons)))),((Oxyruncus_cristatus,((((Rupicola_rupicola,Rupicola_peruviana),(Phoenicircus_nigricollis,Carpornis_cucullatus)),((Cephalopterus_penduliger,(((((Pyroderus_scutatus,(Cephalopterus_ornatus,Perissocephalus_tricolor)),(Haematoderus_militaris,Querula_purpurata)),(Conioptilon_mcilhennyi,((Gymnoderus_foetidus,(Carpodectes_hopkei,Xipholena_punicea)),(Porphyrolaema_porphyrolaema,(Lipaugus_subalaris,Lipaugus_cryptolophus))))),(Lipaugus_fuscocinereus,(Lipaugus_vociferans,Lipaugus_unirufus))),((Procnias_tricarunculata,Cotinga_cayana),(Procnias_alba,(Procnias_nudicollis,(Cotinga_nattererii,Cotinga_maynana)))))),(Cephalopterus_glabricollis,(Zaratornis,(Ampelion_stresemanni,((Phytotoma_rara,(Phytotoma_rutila,Phytotoma_raimondii)),(Doliornis_sclateri,(Ampelion_rufaxilla,Ampelion_rubrocristata)))))))),(Pipreola_riefferii,(Pipreola_aureopectus,(Pipreola_frontalis,((Ampelioides_tschudii,(Pipreola_chlorolepidota,Pipreola_arcuata)),(Pipreola_intermedia,(Pipreola_pulchra,Pipreola_formosa)))))))),((Iodopleura_isabellae,(Xenopsaris_albinucha,((Pachyramphus_validus,((Pachyramphus_rufus,(Tityra_cayana,(Tityra_semifasciata,Tityra_inquisitor))),(Pachyramphus_versicolor,(Platypsaris,(Pachyramphus_major,(Pachyramphus_polychopterus,Pachyramphus_marginatus)))))),((Pachyramphus_viridis,Pachyramphus_minor),(Pachyramphus_cinnamomeus,Pachyramphus_aglaiae))))),((Schiffornis_major,(Schiffornis_turdinus,Schiffornis_virescens)),(Laniisoma_elegans,(Laniocera_rufescens,Laniocera_hypopyrra)))))),(((((Suiriri,(Platyrinchus,(Zimmerius,(((Phelpsia,(((Tyrannus_savana,(Tyrannus_tyrannus,(Tyrannus_dominicensis,(Tyrannus_caudifasciatus,(Empidonomus,(Griseotyrannus,Tyrannus_melancholicus)))))),(Tyrannopsis,Megarynchus)),(Conopias,Myiodynastes))),(Philohydor,Pitangus_sulphuratus)),(Attila,((Myiozetetes_similis,Legatus),(((Rhytipterna_immunda,(Casiornis,(((Myiarchus_validus,((((Myiarchus_yucatanensis,Myiarchus_crinitus),(Myiarchus_tyrannulus,Myiarchus_cinerascens)),(Myiarchus_oberi,Myiarchus_antillarum)),(Myiarchus_stolidus,Myiarchus_sagrae))),((Myiarchus_phaeocephalus,(Myiarchus_panamensis,(Myiarchus_venezuelensis,(Myiarchus_nuttingi,Myiarchus_ferox)))),((Myiarchus_tuberculifer,Myiarchus_barbirostris),(Myiarchus_swainsoni,Myiarchus_cephalotes)))),(Myiarchus_apicalis,(Myiarchus_semirufus,Sirystes))))),(Nesotriccus,(Pseudocolopteryx,(Poecilotriccus,(Uromyias_agilis,(Cnipodectes,(Onychorhynchus,(Myiobius_erythrurus,(Myiobius_atricaudus,(Myiobius_villosus,Myiobius_barbatus)))))))))),(Ramphotrigon,Deltarhynchus)))))))),(((((Knipolegus_aterrimus,(Knipolegus_nigerrimus,((Muscisaxicola_fluviatilis,(Muscisaxicola_maculirostris,(((((Cnemotriccus_fuscatus,(Empidonax_euleri,(Lathrotriccus_euleri,Aphanotriccus_audax))),(((Mitrephanes_phaeocercus,Mitrephanes_olivaceus),((Sayornis_saya,(Sayornis_phoebe,Sayornis_nigricans)),(Ochthornis,((Muscisaxicola_frontalis,(Muscisaxicola_capistrata,(Hymenops,(Xolmis_irupero,(Satrapa,Alectrurus))))),(Muscisaxicola_macloviana,Muscisaxicola_albilora))))),(((Contopus_borealis,(Contopus_cooperi,(Contopus_virens,Contopus_sordidulus))),(Empidonax_hammondii,(Empidonax_atriceps,(Empidonax_wrightii,(Empidonax_oberholseri,(Empidonax_flaviventris,(Xenotriccus,(Empidonax_flavescens,Empidonax_difficilis)))))))),(Empidonax_minimus,(Empidonax_virescens,(Empidonax_traillii,Empidonax_alnorum)))))),(Heteroxolmis,(Muscivora_tyrannus,(Muscisaxicola_alpina,Terenotriccus_erythrurus)))),(Ochthoeca_fumicolor,(Ochthoeca_salvini,(Ochthoeca_rufipectoralis,((Colorhamphus,(Ochthoeca_oenanthoides,Ochthoeca_leucophrys)),(Ochthoeca_cinnamomeiventris,(Silvicultrix_frontalis,(Silvicultrix_pulchella,(Silvicultrix_jelskii,Silvicultrix_diadema))))))))),(Muscisaxicola_juninensis,(Muscisaxicola_flavinucha,(Muscisaxicola_albifrons,(Muscisaxicola_rufivertex,Muscisaxicola_cinerea))))))),(Xolmis_pyrope,(Agriornis_montana,(Myiotheretes,(Cnemarchus,Polioxolmis))))))),(Neoxolmis,(Lessonia_rufa,Arundinicola))),(Muscipipra,Gubernetes_yetapa)),(Pyrocephalus_rubinus,(Fluvicola_pica,Fluvicola_nengeta))),(((Muscigralla_brevicauda,Machetornis),(Myiophobus_roraimae,Myiophobus_phoenicomitra)),(Sublegatus,Colonia_colonus)))),((Phylloscartes_orbitalis,(Tolmomyias,Rhynchocyclus_brevirostris)),(((Euscarthmus_meloryphus,(Camptostoma_obsoletum,((Tyrannulus,Myiopagis_viridicata),(Elaenia_flavogaster,(Elaenia_chiriquensis,(Elaenia_frantzii,(Elaenia_martinica,Elaenia_albiceps))))))),(Capsiempis_flaveola,(Mecocerculus_poecilocercus,(Mecocerculus_stictopterus,((Mecocerculus_minor,Mecocerculus_calopterus),(Mecocerculus_leucophrys,(Phaeomyias,Mecocerculus_hellmayri))))))),(Serpophaga,((Anairetes_reguloides,Anairetes_nigrocristatus),((Anairetes_parulus,Anairetes_fernandezianus),(Anairetes_flavirostris,Anairetes_alpinus))))))),(((Pseudotriccus_pelzelni,(Mionectes_macconnelli,((Mionectes_oleagineus,(Mionectes_olivaceus,Mionectes_striaticollis)),(Phyllomyias_plumbeiceps,(Leptopogon_amaurocephalus,(Leptopogon_superciliaris,(Leptopogon_taczanowskii,Leptopogon_rufipectus))))))),(Corythopis_torquata,Corythopis_delalandi)),(Todirostrum_cinereum,(Todirostrum_latirostre,(Hemitriccus_margaritaceiventer,(Lophotriccus_eulophotes,(Oncostoma,Lophotriccus_vitiosus))))))),(Ornithion,(Myiophobus_lintoni,(Myiophobus_cryptoxanthus,(Myiophobus_ochraceiventris,(Piprites_chloris,(Neopipo_cinnamomea,(Hirundinea_ferruginea,Pyrrhomyias_cinnamomea))))))))),(Myiotriccus,(Inezia,((Tachuris,(Phyllomyias_griseiceps,Phyllomyias_fasciatus)),(Pseudelaenia,Stigmatura_napensis)))))),((Chilia_melanura,(Aphrastura_spinicauda,(Asthenes_anthoides,(Asthenes_dorbignyi,Asthenes_berlepschi)))),((Pitta_sordida,((Sapayoa_aenigma,(Pitta_brachyura,(Pitta_versicolor,(Pitta_erythrogaster,(Pitta_guajana,Pitta_iris))))),(Pitta_baudii,Pitta_angolensis))),((Smithornis_rufolateralis,(Smithornis_capensis,(Smithornis_sharpei,(Calyptomena_whiteheadi,Calyptomena_viridis)))),((Pseudocalyptomena_graueri,(Philepitta_castanea,Neodrepanis_coruscans)),(Psarisomus_dalhousiae,(Eurylaimus_ochromalus,(Eurylaimus_javanicus,(Eurylaimus_steerii,(Serilophus_lunatus,Cymbirhynchus_macrorhynchos)))))))))),((((((((((((((((((Lamprospiza_melanoleuca,((((((Emberiza_tristrami,(Miliaria_calandra,(Zeledonia_coronata,(Emberiza_citrinella,Emberiza_cirlus)))),(Emberiza_schoeniclus,(Emberiza_aureola,((Emberiza_rustica,(Emberiza_variabilis,(Emberiza_sulphurata,(Emberiza_spodocephala,Emberiza_flaviventris)))),(Emberiza_pusilla,(Emberiza_rutila,Emberiza_chrysophrys)))))),(((Arremonops_rufivirgatus,((((Chondestes_grammacus,Ammodramus_savannarum),(Ammodramus_humeralis,Ammodramus_aurifrons)),((Spizella_arborea,(Spizella_pallida,((Spizella_passerina,Spizella_breweri),(Spizella_atrogularis,Spizella_pusilla)))),(((Pipilo_albicollis,((Melospiza_melodia,(Melospiza_georgiana,Melospiza_lincolnii)),(Xenospiza_baileyi,(Passerculus_sandwichensis,((Ammodramus_maritimus,(Ammodramus_leconteii,Ammodramus_caudacutus)),(Ammodramus_henslowii,Ammodramus_bairdii)))))),(((Passerella_iliaca,Buarremon_brunneinucha),((Junco_hyemalis,Junco_phaeonotus),(Zonotrichia_capensis,(Zonotrichia_querula,(Zonotrichia_albicollis,(Zonotrichia_atricapilla,Zonotrichia_leucophrys)))))),(Pipilo_fuscus,(Oriturus_superciliosus,((Aimophila_ruficeps,(Torreornis_inexpectata,Amphispiza_quinquestriata)),(Aimophila_botterii,Aimophila_carpalis)))))),((Atlapetes_schistaceus,(Pooecetes_gramineus,Amphispiza_belli)),(Pipilo_chlorurus,(Pipilo_ocai,(Pipilo_erythrophthalmus,Pipilo_maculatus))))))),((Atlapetes_latinuchus,(Atlapetes_rufinucha,(Atlapetes_fulviceps,(Amphispiza_bilineata,Calamospiza_melanocorys)))),(Atlapetes_rufigenis,(Emberizoides_herbicola,Hylophilus_hypoxanthus))))),(Phrygilus_alaudinus,Nesopsar_nigerrimus)),(Aimophila_aestivalis,((Aimophila_cassinii,Chlorospingus_canigularis),(((Chlorospingus_semifuscus,Chlorospingus_ophthalmicus),(Chlorospingus_parvirostris,Chlorospingus_flavigularis)),(Emberiza_elegans,Emberiza_bruniceps)))))),(((((((((Sicalis_luteola,(((((Diglossa_albilatera,(Acanthidops_bairdii,Diglossa_venezuelensis)),((Xenodacnis_parina,Diglossa_humeralis),(Diglossa_gloriosa,(Diglossa_carbonaria,Diglossa_brunneiventris)))),(Diglossa_duidae,(Diglossa_sittoides,(Diglossa_plumbea,Diglossa_baritula)))),((Diglossa_lafresnayii,Diglossa_major),(Rhodinocichla_rosea,(Diglossa_mystacalis,Diglossa_gloriosissima)))),(Hylophilus_decurtatus,(Catamenia_inornata,Haplospiza_unicolor)))),((Oreomanes_fraseri,Conirostrum_speciosum),((Conirostrum_bicolor,(Conirostrum_ferrugineiventre,Conirostrum_albifrons)),(Conirostrum_sitticolor,Conirostrum_cinereum)))),(Embernagra_platensis,(Saltator_striatipectus,Saltator_coerulescens))),(Sporophila_americana,(Sporophila_minuta,(Sporophila_castaneiventris,((Sporophila_melanogaster,(Sporophila_bouvreuil,(((Sporophila_ruficollis,Sporophila_cinnamomea),(Sporophila_hypoxantha,Sporophila_hypochroma)),(Sporophila_zelichi,Sporophila_palustris)))),(((Oryzoborus_angolensis,(Sporophila_leucoptera,(Sporophila_luctuosa,(Sporophila_collaris,(Sporophila_nigricollis,Sporophila_caerulescens))))),(Sporophila_schistacea,Sporophila_falcirostris)),(Oryzoborus_crassirostris,Sporophila_telasco))))))),((((Tersina_viridis,((Cyanerpes_cyaneus,Dacnis_cayana),(Cyanerpes_caeruleus,Cyanerpes_nitidus))),((Sericossypha_albocristata,Nemosia_pileata),(Chlorophanes_spiza,Iridophanes_pulcherrima))),((Ramphocelus_sanguinolentus,((Ramphocelus_icteronotus,(Ramphocelus_passerinii,Ramphocelus_costaricensis)),(Ramphocelus_nigrogularis,(Ramphocelus_carbo,Ramphocelus_bresilius)))),(Conothraupis_speculigera,Volatinia_jacarina))),((Coryphospingus_cucullatus,(Lanio_versicolor,(Tachyphonus_rufus,(Tachyphonus_surinamus,Eucometis_penicillata)))),(Heterospingus_xanthopygius,(Hemithraupis_flavicollis,Chrysothlypis_chrysomelas))))),(((((Cypsnagra_hirundinacea,(Nephelornis_oneilli,(Poospiza_erythrophrys,(Poospiza_alticola,(Poospiza_torquata,Poospiza_melanoleuca))))),(Thlypopsis_sordida,Pyrrhocoma_ruficeps)),(Poospiza_hypochondria,Poospiza_caesar)),(Hemispingus_superciliaris,(Passerina_caerulea,(Hemispingus_xanthophthalmus,Hemispingus_verticalis)))),(Catamblyrhynchus_diadema,((Hemispingus_trifasciatus,(Hemispingus_atropileus,(Hemispingus_auricularis,(Hemispingus_calophrys,(Cnemoscopus_rubrirostris,Poospiza_whitii))))),(Hemispingus_rufosuperciliaris,(Hemispingus_piurae,(Hemispingus_melanotis,Hemispingus_frontalis))))))),(Creurgops_dentata,Creurgops_verticalis)),(((Calochaetes_coccineus,(Buthraupis_montana,((Diuca_diuca,Anisognathus_flavinuchus),(Chlorornis_riefferii,(Dubusia_taeniata,Delothraupis_castaneoventris))))),(Urothraupis_stolzmanni,((((Tangara_labradorides,(Tangara_cyanotis,((((Tangara_gyrola,Tangara_lavinia),((Tangara_cyanocephala,Tangara_desmaresti),(Tangara_fastuosa,Tangara_seledon))),(Tangara_chrysotis,(Tangara_xanthocephala,((Tangara_parzudakii,Tangara_johannae),(Tangara_schrankii,(Tangara_arthus,(Tangara_florida,Tangara_icterocephala))))))),((Tangara_chilensis,(Tangara_callophrys,Tangara_velia)),(Tangara_inornata,Tangara_mexicana))))),(Tangara_vassorii,(Tangara_nigroviridis,(Tangara_dowii,Tangara_fucosa)))),((((Tangara_ruficervix,Tangara_palmeri),(Tangara_cyanoptera,(Tangara_viridicollis,(Tangara_argyrofenges,Tangara_heinei)))),((Tangara_meyerdeschauenseei,(Tangara_cayana,(Tangara_cucullata,Tangara_vitriolina))),(Tangara_varia,(Tangara_rufigula,(Tangara_xanthogastra,(Tangara_guttata,Tangara_punctata)))))),(Tangara_nigrocincta,(Tangara_cyanicollis,Tangara_larvata)))),(((Neothraupis_fasciata,(Schistochlamys_melanopis,Cissopis_leveriana)),(Paroaria_coronata,Paroaria_gularis)),((Iridosornis_analis,(Thraupis_bonariensis,Pipraeidea_melanonota)),(Chlorochrysa_calliparaea,Chlorochrysa_phoenicotis)))))),((Coereba_flaveola,Tiaris_olivacea),(Euneornis_campestris,((Loxigilla_portoricensis,(Melopyrrha_nigra,Loxigilla_violacea)),(Loxipasser_anoxanthus,(Tiaris_canora,(((Tiaris_obscura,Tiaris_fuliginosa),(Certhidea_olivacea,(((Geospiza_scandens,(Camarhynchus_pallidus,(Geospiza_difficilis,(Geospiza_conirostris,(Geospiza_fuliginosa,(Geospiza_magnirostris,Geospiza_fortis)))))),(Pinaroloxias_inornata,((Camarhynchus_parvulus,Camarhynchus_pauper),(Cactospiza_pallida,Camarhynchus_psittacula)))),(Platyspiza_crassirostris,Camarhynchus_heliobates)))),(Melanospiza_richardsoni,(Tiaris_bicolor,Loxigilla_noctis)))))))))),(Tachycineta_stolzmanni,(Passerina_leclancherii,Cardinalis_sinuatus)))),(Leistes_militaris,(((((Quiscalus_quiscula,(Quiscalus_lugubris,(Quiscalus_niger,(Quiscalus_major,Quiscalus_mexicanus)))),(Dives_dives,(Euphagus_cyanocephalus,(Quiscalus_nicaraguensis,Euphagus_carolinus)))),(((Gnorimopsar_chopi,(Amblyramphus_holosericeus,Curaeus_curaeus)),((Agelaius_thilius,(Agelaius_cyanopus,Agelaius_xanthophthalmus)),(((Agelaius_icterocephalus,Agelaius_ruficapillus),((Xanthopsar_flavus,Agelaius_flavus),(Pseudoleistes_guirahuro,Pseudoleistes_virescens))),(Molothrus_badius,Oreopsar_bolivianus)))),(Lampropsar_tanagrinus,(Hypopyrrhus_pyrohypogaster,(Macroagelaius_subalaris,(Gymnomystax_mexicanus,Macroagelaius_imthurni)))))),((Molothrus_rufoaxillaris,(Dives_atroviolacea,(Scaphidura_oryzivora,(Molothrus_aeneus,(Molothrus_ater,Molothrus_bonariensis))))),(Tachycineta_albiventer,Tachycineta_albilinea))),((Saltatricula_multicolor,Dives_warszewiczi),((Agelaius_tricolor,(Agelaius_phoeniceus,Agelaius_assimilis)),(Agelaius_xanthomus,Agelaius_humeralis)))))),((Lophospingus_pusillus,((((((Icterus_parisorum,((Icterus_galbula,(Icterus_pustulatus,Icterus_bullockii)),(Icterus_leucopteryx,(Icterus_auratus,(Icterus_nigrogularis,Icterus_gularis))))),((Icterus_maculialatus,(Icterus_wagleri,(Icterus_cucullatus,(Icterus_spurius,(Icterus_dominicensis,(Icterus_bonana,((Icterus_oberi,Icterus_laudabilis),(Icterus_auricapillus,(Icterus_chrysocephalus,Icterus_cayanensis))))))))),(Icterus_mesomelas,(Icterus_pectoralis,Icterus_graceannae)))),(((((Cacicus_cela,Cacicus_uropygialis),(Cacicus_leucoramphus,Cacicus_chrysonotus)),(((Psarocolius_angustifrons,Psarocolius_atrovirens),(Psarocolius_wagleri,Gymnostinops_yuracares)),(Psarocolius_decumanus,(Psarocolius_viridis,(Gymnostinops_montezuma,Gymnostinops_bifasciatus))))),((Cacicus_solitarius,Cacicus_melanicterus),(Ocyalus_latirostris,Psarocolius_oseryi))),(Amblycercus_holosericeus,Cacicus_sclateri))),(Melophus_lathami,(((Dolichonyx_oryzivorus,Xanthocephalus_xanthocephalus),(Sturnella_superciliaris,(Sturnella_neglecta,Sturnella_magna))),(Dives_bonariensis,Teretistris_fernandinae)))),((((((((((Dendroica_plumbea,(Geothlypis_aequinoctialis,(Dendroica_pharetra,(Dendroica_angelae,(Dendroica_tigrina,(((Dendroica_cerulea,(Parula_americana,Parula_pitiayumi)),(((Dendroica_discolor,(Dendroica_adelaidae,((Dendroica_virens,(Dendroica_townsendi,Dendroica_occidentalis)),(Dendroica_nigrescens,Dendroica_graciae)))),(Dendroica_magnolia,((Dendroica_pensylvanica,(Dendroica_petechia,Dendroica_striata)),(Dendroica_fusca,Dendroica_castanea)))),(Dendroica_palmarum,(Dendroica_coronata,(Dendroica_dominica,(Dendroica_pityophila,Dendroica_pinus)))))),(Setophaga_ruticilla,Dendroica_caerulescens))))))),(Vermivora_celata,Catharopeza_bishopi)),(Vermivora_virginiae,Seiurus_noveboracensis)),((Vermivora_ruficapilla,Vermivora_pinus),(Vermivora_peregrina,(Parula_superciliosa,Parula_gutturalis)))),((((Myioborus_pictus,(Myioborus_miniatus,(Myioborus_brunniceps,((Myioborus_torquatus,(Myioborus_flavivertex,(Myioborus_pariae,(Myioborus_albifacies,(Myioborus_castaneocapillus,Myioborus_cardonai))))),(Myioborus_albifrons,(Myioborus_ornatus,Myioborus_melanocephalus)))))),(Wilsonia_canadensis,(Wilsonia_pusilla,(Ergaticus_ruber,Cardellina_rubrifrons)))),((Basileuterus_tristriatus,Euthlypis_lachrymosa),((Basileuterus_culicivorus,Basileuterus_rufifrons),(Basileuterus_luteoviridis,Basileuterus_coronatus)))),(Phaeothlypis_fulvicauda,Basileuterus_flaveolus))),(Basileuterus_nigrocristatus,Mniotilta_varia)),(Limnothlypis_swainsonii,Protonotaria_citrea)),(((Helmitheros_vermivorus,NHMM_RD_271),(Oporornis_tolmiei,(Geothlypis_trichas,Oporornis_formosus))),(Nesospingus_speculiferus,Saltator_nigriceps))),(Rhodospingus_cruentus,Seiurus_aurocapillus)),(Icteria_virens,(Xenoligea_montana,Microligea_palustris)))),((Phaenicophilus_palmarum,Chlorospingus_pileatus),(Spindalis_zena,Passerina_versicolor)))),(Saltator_rufiventris,(Saltator_cinctus,(Saltator_aurantiirostris,Saltator_atricollis)))))),(((((Spiza_americana,(Piranga_rubra,(Piranga_olivacea,(Piranga_flava,(Piranga_ludoviciana,Piranga_bidentata))))),(Piranga_erythrocephala,(Piranga_leucoptera,Piranga_rubriceps))),(Piranga_roseogularis,Poospiza_hispaniolensis)),(Habia_rubica,(Thraupis_episcopus,(Thraupis_cyanocephala,(Chlorothraupis_carmioli,Sicalis_flaveola))))),((((Saltator_similis,((Cyanocompsa_cyanoides,((Cyanoloxia_glaucocaerulea,((Cardinalis_cardinalis,Cardinalis_phoeniceus),(Cyanocompsa_brissonii,Pheucticus_aureoventris))),(Rhodothraupis_celaeno,(Saltator_maximus,Caryothraustes_canadensis)))),(((Passerina_ciris,Passerina_cyanea),(Granatellus_pelzelni,(Passerina_rositae,(Saltator_grossus,(Pheucticus_ludovicianus,Pheucticus_melanocephalus))))),(Passerina_amoena,Guiraca_caerulea)))),(Saltator_albicollis,Pheucticus_chrysopeplus)),(Cyanocompsa_parellina,Parkerthraustes_humeralis)),(Pheucticus_chrysogaster,(Poospiza_ornata,Poospiza_boliviana))))),(Sturnella_bellicosa,(Mitrospingus_cassinii,(Calcarius_mccownii,((Calcarius_lapponicus,(Calcarius_ornatus,Calcarius_pictus)),(Plectrophenax_nivalis,Plectrophenax_hyperboreus)))))),((Fringilla_coelebs,Fringilla_montifringilla),((((Rhodopechys_githaginea,(((((Haematospiza_sipahi,((((((Carduelis_dominicensis,(Carduelis_carduelis,(((Carduelis_spinus,Carduelis_pinus),(Carduelis_notata,Carduelis_barbata)),((Carduelis_flammea,Carduelis_hornemanni),(Loxia_curvirostra,Loxia_leucoptera))))),((Serinus_koliensis,(Carduelis_cucullata,(Serinus_hypostictus,(Carduelis_xanthogastra,(Carduelis_olivacea,(Carduelis_atrata,(Carduelis_crassirostris,(Carduelis_spinescens,(Carduelis_yarrellii,Carduelis_magellanica))))))))),((Serinus_totta,(Serinus_gularis,Serinus_tristriatus)),(Serinus_scotops,Serinus_capistratus)))),((Serinus_flaviventris,(Erythrina_erythrina,(Leucosticte_tephrocotis,Leucosticte_atrata))),((Serinus_sulphuratus,Serinus_buchanani),(Coccothraustes_coccothraustes,Serinus_burtoni)))),((Carpodacus_pulcherrimus,(Carpodacus_roseus,(Carpodacus_thura,Carpodacus_trifasciatus))),(Pyrrhula_erythaca,Orthiospiza_howarthi))),(Leucosticte_nemoricola,(Carpodacus_mexicanus,(Carpodacus_purpureus,Carpodacus_cassinii)))),((Telespiza_ypsilon,((Telespiza_persecutrix,(Telespiza_cantans,Telespiza_ultima)),(Loxioides_sp._Hawaii,Loxioides_bailleui))),(((Chloridops_wahi,Chloridops_kona),(Rhodacanthis_palmeri,Rhodacanthis_flaviceps)),(Chloridops_regiskongi,Xestospiza_conica))))),(Rhynchostruthus_socotranus,((Rhodopechys_obsoleta,(Carduelis_chloris,Carduelis_sinica)),(Carduelis_ambigua,Carduelis_spinoides)))),((Carduelis_lawrencei,(Carduelis_psaltria,Carduelis_tristis)),(Leucosticte_arctoa,(Pyrrhoplectes_epauletta,Callacanthis_burtoni)))),((((Carduelis_cannabina,Carduelis_flavirostris),(Carpodacus_rubicilloides,Uragus_sibiricus)),((Serinus_canaria,((Serinus_citrinella,(Serinus_syriacus,(Serinus_serinus,Serinus_pusillus))),(Serinus_alario,Serinus_canicollis))),(Mycerobas_melanozanthos,Coccothraustes_vespertinus))),((((Serinus_thibetanus,Serinus_striolatus),(Serinus_albogularis,Serinus_leucopterus)),(Linurgus_olivaceus,Carpodacus_vinaceus)),(Serinus_citrinelloides,(Serinus_dorsostriatus,(Serinus_mennelli,((Serinus_mozambicus,Serinus_xanthopygius),(Serinus_citrinipectus,((Serinus_leucopygius,Carpodacus_erythrinus),(Serinus_atrogularis,Serinus_reichenowi)))))))))),(Pinicola_subhimachalus,(Pinicola_enucleator,(Pyrrhula_nipalensis,Pyrrhula_pyrrhula))))),(Xestospiza_fastigialis,(Melamprosops_phaeosoma,((Vangulifer_mirandus,((((Hemignathus_parvus,((Ciridops_anna,(Palmeria_dolei,(Himatione_sanguinea,(Vestiaria_coccinea,(Drepanis_pacifica,Drepanis_funerea))))),(Hemignathus_kauaiensis,(Hemignathus_stejnegeri,(Hemignathus_virens,Hemignathus_chloris))))),(Hemignathus_ellisianus,((Akialoa_upupirostris,(Akialoa_obscurus,(Hemignathus_wilsoni,Hemignathus_lucidus))),(Hemignathus_obscurus,Akialoa_lanaiensis)))),((Oreomystis_mana,(Loxops_coccineus,Loxops_caeruleirostris)),(Hemignathus_sagittirostris,(Aidemedia_lutetiae,Aidemedia_chascax)))),(Vangulifer_neophasis,(Oreomystis_bairdi,(Paroreomyza_montana,(Paroreomyza_maculata,Paroreomyza_flammea)))))),(Psittirostra_psittacea,(Dysmorodrepanis_munroi,(Hemignathus_munroi,Pseudonestor_xanthophrys))))))),(Euphonia_finschi,(((Carpodacus_nipalensis,Euphonia_fulvicrissa),(Euphonia_laniirostris,Chlorophonia_flavirostris)),(Euphonia_musica,Euphonia_chlorotica)))),((Eophona_migratoria,Eophona_personata),(Mycerobas_affinis,Mycerobas_carnipes))))),((Motacilla_grandis,(Dendronanthus_indicus,((((Motacilla_madaraspatensis,(Motacilla_alba,Motacilla_lugens)),(Motacilla_cinerea,Motacilla_flava)),(Motacilla_citreola,Motacilla_aguimp)),(Motacilla_flaviventris,(Motacilla_clara,Motacilla_capensis))))),(((((Anthus_cervinus,(Anthus_roseatus,(Anthus_rubescens,(Anthus_pratensis,(Anthus_spinoletta,Anthus_petrosus))))),(Anthus_gustavi,(Anthus_trivialis,Anthus_hodgsoni))),((Anthus_furcatus,(Anthus_spragueii,Anthus_lutescens)),((Anthus_hellmayri,Anthus_bogotensis),(Anthus_correndera,Anthus_antarcticus)))),(Anthus_sokokensis,(Anthus_caffer,Anthus_brachyurus))),((((Anthus_godlewskii,((Anthus_cinnamomeus,(Anthus_similis,(Anthus_melindae,(Anthus_vaalensis,Anthus_longicaudatus)))),(Anthus_leucophrys,(Anthus_campestris,Anthus_berthelotii)))),(Anthus_nyassae,Anthus_novaeseelandiae)),((Anthus_rufulus,Anthus_richardi),(Tmetothylacus_tenellus,(Anthus_chloris,(Macronyx_croceus,Macronyx_capensis))))),(Anthus_sylvanus,(Anthus_hoeschi,(Anthus_lineiventris,Anthus_crenatus))))))),(Montifringilla_nivalis,((Petronia_petronia,(Montifringilla_ruficollis,Petronia_dentata)),(Petronia_pyrgita,((Passer_melanurus,(Passer_luteus,(Passer_rutilans,(Foudia_madagascariensis,((Passer_montanus,Passer_moabiticus),(Passer_flaveolus,(Passer_domesticus,Passer_hispaniolensis))))))),(Passer_ammodendri,Passer_griseus)))))),(((((((((Lonchura_griseicapilla,(Lonchura_cucullata,(Lonchura_bicolor,(Lonchura_fringilloides,Lagonosticta_sanguinodorsalis)))),((Padda_fuscata,(Lonchura_leucogastroides,(Lonchura_quinticolor,(Lonchura_spectabilis,((Padda_oryzivora,(Lonchura_striata,Lonchura_punctulata)),(Lonchura_malacca,(Lonchura_flaviprymna,(Lonchura_maja,Lonchura_castaneothorax)))))))),(Lonchura_pallida,(Lonchura_cantans,Lonchura_malabarica)))),(Ortygospiza_atricollis,Hypargos_niveoguttatus)),(Erythrura_prasina,(Heteromunia_pectoralis,(Erythrura_trichroa,Chloebia_gouldiae)))),(Parmoptila_woodhousei,(Amadina_erythrocephala,((Amadina_fasciata,Nigrita_canicapilla),(Spermophaga_haematina,Parmoptila_jamesoni))))),((Pyrenestes_sanguineus,(Lagonosticta_senegala,((Uraeginthus_cyanocephalus,Uraeginthus_bengalus),(Pytilia_melba,Pytilia_phoenicoptera)))),(Estrilda_astrild,(Amandava_amandava,(Amandava_subflava,(Estrilda_troglodytes,Mandingoa_nitidula)))))),(Vidua_regia,(Anomalospiza_imberbis,(Vidua_hypocherina,(Vidua_chalybeata,(Vidua_paradisaea,Vidua_macroura)))))),((Quelea_cardinalis,(Sporopipes_frontalis,((((Neochmia_modesta,((Poephila_personata,(Poephila_cincta,Poephila_acuticauda)),((Neochmia_temporalis,Aidemosyne_modesta),(Neochmia_ruficauda,Neochmia_phaeton)))),(Stagonopleura_guttata,Stagonopleura_bella)),(((Ploceus_cucullatus,(Ploceus_velatus,(Ploceus_intermedius,(Malimbus_malimbicus,Ploceus_capensis)))),(Ploceus_nigerrimus,(Ploceus_castaneiceps,(Ploceus_ocularis,Ploceus_bicolor)))),(Euplectes_gierowii,((Euplectes_macrourus,(Emblema_pictum,(Euplectes_hordeaceus,Euplectes_afer))),(Euplectes_progne,(Quelea_quelea,Quelea_erythrops)))))),((Taeniopygia_guttata,(Dinemellia_dinemelli,(Taeniopygia_bichenovii,Bubalornis_albirostris))),(Plocepasser_mahali,(Bubalornis_niger,Philetairus_socius)))))),(Amblyospiza_albifrons,(Cryptospiza_reichenovii,Sporopipes_squamifrons)))),(Prunella_collaris,(Peucedramus_taeniatus,(Prunella_modularis,(Prunella_strophiata,(Prunella_montanella,Prunella_atrogularis))))))),(Urocynchramus_pylzowi,(Chloropsis_cochinchinensis,Irena_cyanogaster))),(((Dicaeum_melanoxanthum,(Prionochilus,(Dicaeum_australe,(Dicaeum_pectorale,(Dicaeum_hirundinaceum,(Dicaeum_aeneum,Dicaeum_trigonostigma)))))),(((Anthreptes_malacensis,(Anthreptes_fraseri,(((Nectarinia_verticalis,(Nectarinia_olivacea,Nectarinia_alinae)),((((Nectarinia_talatala,(Nectarinia_venusta,Nectarinia_bouvieri)),(Nectarinia_dussumieri,(Nectarinia_humbloti,(Nectarinia_sovimanga,Nectarinia_coquerellii)))),(Nectarinia_balfouri,Anthreptes_orientalis)),(Nectarinia_jugularis,Anthreptes_collaris))),(Nectarinia_minulla,((Nectarinia_adelberti,(Nectarinia_senegalensis,Nectarinia_notata)),(Nectarinia_kilimensis,Nectarinia_erythrocerca)))))),(Aethopyga_flagrans,Aethopyga_boltoni)),((Nectarinia_aspasia,Toxorhamphus_poliopterus),(Arachnothera_longirostra,Hypogramma)))),((Modulatrix_stictigula,Arcanator_orostruthus),(Promerops_cafer,Promerops_gurneyi)))),(((Regulus_calendula,(Regulus_ignicapillus,(Regulus_satrapa,(Regulus_regulus,Regulus_teneriffae)))),((((Buphagus_erythrorhynchus,(((Melanotis_caerulescens,(Dumetella_carolinensis,(Margarops_fuscus,(Ramphocinclus_brachyurus,(Melanoptila_glabrirostris,(Margarops_fuscatus,(Cinclocerthia_ruficauda,Cinclocerthia_gutturalis))))))),(((Toxostoma_dorsale,(Toxostoma_curvirostre,(Toxostoma_ocellatum,(Toxostoma_guttatum,(Toxostoma_rufum,Toxostoma_longirostre))))),((Toxostoma_redivivum,(Toxostoma_lecontei,Toxostoma_crissale)),(Toxostoma_cinereum,Toxostoma_bendirei))),(Mimus_patagonicus,(Oreoscoptes_montanus,(Mimus_saturninus,(Mimus_gundlachii,(Mimodes_graysoni,(Mimus_polyglottos,Mimus_gilvus)))))))),((Aplonis_panayensis,(((Ampeliceps_coronatus,((Sturnus_cineraceus,(Sturnus_unicolor,((Sturnus_vulgaris,Acridotheres_tristis),(Acridotheres_fuscus,Creatophora_cinerea)))),(Neocichla,(((Grafisia,(((Lamprotornis_splendidus,Lamprotornis_superbus),(Leucopsar_rothschildi,Spreo)),(Myadestes_genibarbis,(Lamprotornis_nitens,Lamprotornis_corruscus)))),(Speculipastor,Onychognathus)),(Cinnyricinclus_sharpii,Poeoptera_lugubris))))),(Gracula_religiosa,Mino_anais)),(Sarcops_calvus,Aplonis_opaca))),(Rhabdornis_inornatus,Rhabdornis_mystacalis)))),(Cinclus_mexicanus,(Cinclus_schulzi,Cinclus_leucocephalus))),((((Turdus_falcklandii,(Sialia_mexicana,(Sialia_sialis,Sialia_currucoides))),(((((Chlamydochaera_jefferyi,(Zoothera_lunulata,(((Turdus_grayi,(Turdus_migratorius,Turdus_olivaceus)),(Zoothera_princei,(Zoothera_gurneyi,Zoothera_cameronensis))),(Zoothera_dauma,Zoothera_piaggiae)))),(Turdus_cardis,(Turdus_naumanni,(((Hylocichla_mustelina,((Catharus_mexicanus,Catharus_fuscater),(Catharus_dryas,Catharus_aurantiirostris))),(Turdus_obscurus,(Turdus_chrysolaus,Turdus_pallidus))),(Catharus_ustulatus,(Catharus_gracilirostris,((Catharus_guttatus,Catharus_occidentalis),(Catharus_frantzii,(Catharus_bicknelli,(Catharus_fuscescens,Catharus_minimus)))))))))),(Entomodestes_leucotis,(Entomodestes_coracinus,(Turdus_philomelos,Platycichla_leucops)))),(Turdus_chiguanco,Cichlherminia_lherminieri)),(((Neocossyphus_rufus,(Neocossyphus_poensis,Myadestes_unicolor)),(Stizorhina_fraseri,Stizorhina_finschi)),(Myadestes_townsendi,Myadestes_ralloides)))),(((((Copsychus_albospecularis,(Myioparus_griseigularis,(Stiphrornis_sanghensis,Poospiza_garleppi))),((Muscicapa_strophiata,((Muscicapa_striata,Muscicapa_ferruginea),(Bradornis_mariquensis,(Muscicapa_infuscata,Muscicapa_adusta)))),(Dioptrornis_fischeri,((Melaenornis_pallidus,((Cercotrichas_quadrivirgata,Stiphrornis_xanthogaster),(Muscicapa_caerulescens,Rhinomyias_goodfellowi))),((Alethe_castanea,(Alethe_diademata,(Melaenornis_edolioides,Sigelus_silens))),(Cercotrichas_leucophrys,(Cercotrichas_coryphaeus,Bradornis_infuscatus))))))),(Copsychus_malabaricus,(Stiphrornis_gabonensis,Stiphrornis_erythrothorax))),((((((((Cossypha_archeri,(Erithacus_rubecula,Cossypha_caffra)),((Ficedula_parva,(Ficedula_semitorquata,((Ficedula_albicollis,(Ficedula_monileger,Ficedula_hypoleuca)),(Oenanthe_monticola,(Niltava,Ficedula_speculigera))))),(((Sheppardia_aequatorialis,Namibornis_herero),(Sheppardia_gabela,Sheppardia_cyornithopsis)),(Cercomela_sinuata,(Cossypha_polioptera,(Sheppardia_sharpei,(Sheppardia_bocagei,(Sheppardia_gunningi,Ficedula_narcissina)))))))),(Myrmecocichla_formicivora,Enicurus_scouleri)),((Tarsiger_cyanurus,(Sheppardia_sp._nov.,Sheppardia_lowei)),(Rhyacornis_fuliginosus,(Sheppardia_montana,Thamnolaea_cinnamomeiventris)))),((Cossypha_cyanocampter,(Cossypha_dichroa,(Cossypha_anomala,Cossypha_niveicapilla))),((Alethe_choloensis,Alethe_fuelleborni),(Alethe_poliophrys,Alethe_poliocephala)))),((Pogonocichla_stellata,Cossypha_isabellae),(Swynnertonia_swynnertoni,Cossypha_roberti))),(Oenanthe_deserti,(Luscinia_cyane,(Phoenicurus_frontalis,(Saxicola_ferrea,Cyornis_banyumas))))),(Phoenicurus_phoenicurus,(Cyornis_caerulatus,(Luscinia_svecica,(Chaimarrornis_leucocephalus,Phoenicurus_auroreus)))))),(Myiophonus_caeruleus,(((Monticola_saxatilis,(Monticola_solitarius,(Monticola_erythronotus,(Pseudocossyphus_bensoni,Monticola_sharpei)))),(Monticola_cinclorhynchus,Brachypteryx_montana)),(Pseudocossyphus_sharpei,(Saxicola_torquata,Saxicola_rubetra)))))),(((Cinclus_cinclus,Cinclus_pallasii),((Mimus_longicaudatus,(Turdus_merula,Cyanoptila_cyanomelana)),(Poospiza_baeri,Abroscopus_albogularis))),(Tachycineta_meyeni,Tachycineta_leucorrhoa)))),(Panurus_biarmicus,(Phainoptila_melanoxantha,(Ptiliogonys_cinereus,(Dulus_dominicus,(Phainopepla_nitens,(Bombycilla_garrulus,Bombycilla_cedrorum)))))))),(Turdus_nudigenis,((Tichodroma_muraria,((Sitta_frontalis,(Sitta_pygmaea,((Sitta_canadensis,(Sitta_whiteheadi,Sitta_villosa)),(Sitta_ledanti,Sitta_krueperi)))),(Sitta_europaea,(Sitta_carolinensis,Sitta_himalayensis)))),((((Polioptila_nigriceps,((((Troglodytes_troglodytes,((Cistothorus_platensis,Cistothorus_palustris),(Thryorchilus_browni,((Troglodytes_rufociliatus,(Troglodytes_brunneicollis,(Thryomanes_sissonii,(Troglodytes_aedon,Troglodytes_musculus)))),(Troglodytes_rufulus,(Troglodytes_solstitialis,Troglodytes_ochraceus)))))),((Cinnycerthia_peruana,(((Thryothorus_leucotis,Thryothorus_guarayanus),(Thryothorus_maculipectus,Thryothorus_coraya)),(Henicorhina_leucosticta,(Cyphorhinus_aradus,Campylorhynchus_fasciatus)))),((Thryothorus_ludovicianus,Thryomanes_bewickii),(Campylorhynchus_megalopterus,Campylorhynchus_brunneicapillus)))),(Polioptila_californica,((Hylorchilus_sumichrasti,Catherpes_mexicanus),(Salpinctes_obsoletus,Microcerculus_marginatus)))),(Polioptila_dumicola,(Ramphocaenus,(Microbates,(Polioptila_plumbea,Polioptila_melanura)))))),(Odontorchilus_cinereus,Polioptila_albiloris)),(Certhia_brachydactyla,(Polioptila_caerulea,Certhia_americana))),(Certhia_familiaris,Salpornis_spilonotus)))))),(((((((Parus_cristatus,(Sylviparus_modestus,(Parus_wollweberi,((Parus_inornatus,Melanochlora_sultanea),(Parus_bicolor,Parus_atricristatus))))),((Baeolophus_wollweberi,(Baeolophus_bicolor,(Baeolophus_inornatus,Ixoreus_naevius))),((Parus_ater,(((Poecile_superciliosus,(Periparus_venustulus,(Parus_varius,Poecile_lugubris))),((Poecile_carolinensis,((Poecile_sclateri,Poecile_gambeli),(Poecile_atricapillus,(Poecile_cinctus,(Poecile_rufescens,Poecile_hudsonicus))))),(Poecile_davidi,(Poecile_palustris,Poecile_montanus)))),(Lophophanes_dichrous,Lophophanes_cristatus))),(((Parus_palustris,(Parus_songarus,Parus_montanus)),(Parus_hudsonicus,(Parus_sclateri,Parus_rufescens))),(Parus_carolinensis,((Parus_gambeli,(Parus_cinctus,Parus_atricapillus)),(((Periparus_rufonuchalis,Periparus_rubidiventris),(Periparus_melanolophus,Periparus_ater)),(Periparus_elegans,Periparus_amabilis)))))))),((Pseudopodoces_humilis,(((Parus_major,Parus_monticolus),(Parus_holsti,(Parus_xanthogenys,Parus_spilonotus))),((Parus_rufiventris,(Parus_albiventris,(Parus_niger,Cyanistes_caeruleus))),(Parus_funereus,(Parus_fasciiventer,Parus_afer))))),(Parus_cyanus,Parus_caeruleus))),(Auriparus_flaviceps,(Anthoscopus_musculus,(Anthoscopus_flavifrons,(Anthoscopus_minutus,(Icterus_graduacauda,(Remiz_pendulinus,Icterus_chrysater))))))),(Metabolus,(Stenostira_scita,(Lamprolia,((Elminia_longicauda,(Trochocercus_nigromitratus,Trochocercus_albonotatus)),(Culicicapa_ceylonensis,Culicicapa_helianthea)))))),(Icterus_jamacaii,Icterus_icterus)),((((((((Stelgidopteryx_ruficollis,((((Cettia_cetti,(Phylloscopus_laetus,((((Garrulax_morrisonianus,(((((((((Kenopia_striata,(Illadopsis_cleaveri,(Illadopsis_puveli,(Illadopsis_pyrrhoptera,Illadopsis_rufescens)))),(Pellorneum_ruficeps,Tachycineta_thalassina)),((Gampsorhynchus_rufulus,(Pellorneum_tickelli,(((Lichenostomus_cratitius,(Napothera_epilepidota,(Amblyornis_macgregoriae,Jabouilleia_danjoui))),(Lichenostomus_virescens,(Lichenostomus_fasciogularis,(Lichenostomus_melanops,(Lichenostomus_hindwoodi,Lichenostomus_obscurus))))),(Lichenostomus_ornatus,((Lichenostomus_plumulus,Malacocincla_abbotti),(Napothera_brevicaudata,Napothera_crassa)))))),(Alcippe_castaneceps,(Malacopteron_cinereum,(Malacocincla_malaccensis,Trichastoma_bicolor))))),(Alcippe_morrisonia,Alcippe_poioicephala)),((Stachyris_nigriceps,(Pomatorhinus_ochraceiceps,(Pomatorhinus_schisticeps,Xiphirhynchus_superciliaris))),(Spelaeornis_chocolatinus,((Macronous_gularis,Timalia_pileata),(Stachyris_chrysaea,(Stachyris_ruficeps,Stachyris_rufifrons)))))),(Illadopsis_albipectus,(((((Leiothrix_lutea,Leiothrix_argentauris),(Heterophasia_capistrata,Heterophasia_melanoleuca)),((Minla_strigula,(Minla_cyanouroptera,(Actinodura_nipalensis,Actinodura_souliei))),(Minla_ignotincta,(Liocichla_phoenicea,Liocichla_steerii)))),(Turdoides_plebejus,(Turdoides_jardineii,Cutia_nipalensis))),(Turdoides_rubiginosus,((Garrulax_ocellatus,((Garrulax_leucolophus,Garrulax_milleti),(Garrulax_sannio,(Babax_lanceolatus,Garrulax_albogularis)))),((Garrulax_erythrocephalus,Garrulax_variegatus),(Garrulax_squamatus,Garrulax_subunicolor))))))),(((Yuhina_gularis,((Yuhina_flavicollis,((Yuhina_everetti,(Stachyris_dennistouni,(Stachyris_whiteheadi,Stachyris_striata))),(Yuhina_nigrimenta,Yuhina_brunneiceps))),(Yuhina_occipitalis,(Lichenostomus_fuscus,Stachyris_poliocephala)))),(Cleptornis_marchei,(Zosterops_palpebrosus,((Zosterops_pallidus,(((Zosterops_senegalensis,Zosterops_conspicillatus),(Zosterops_semperi,Rukia_oleaginea)),((Zosterops_montanus,(Zosterops_lateralis,Zosterops_rotensis)),((Zosterops_japonicus,Zosterops_nigrorum),(Zosterops_hypolais,Zosterops_erythropleurus))))),(Zosterops_poliogaster,Zosterops_kikuyuensis))))),(Yuhina_diademata,(Amblyornis_inornatus,Archboldia_papuensis)))),(Sylvia_nisoria,Turdoides_bicolor)),(((Parisoma_subcaeruleum,((Sylvia_atricapilla,Sylvia_borin),(Illadopsis_abyssinica,(Zosterops_novaeguineae,Prionodura_newtoniana)))),(Sylvia_communis,(((Sylvia_conspicillata,(Sylvia_melanocephala,Sylvia_mystacea)),(Sylvia_melanothorax,(Sylvia_rueppelli,Sylvia_cantillans))),(Sylvia_sarda,(Sylvia_undata,Sylvia_deserticola))))),(Sylvia_nana,(Alcippe_chrysotis,((Sylvia_minula,(Alcippe_cinereiceps,((Chamaea_fasciata,Chrysomma_sinense),(Paradoxornis_davidianus,(Sylvia_curruca,((Sylvia_leucomelaena,Sylvia_hortensis),(Sylvia_buryi,(Sylvia_lugens,Paradoxornis_nipalensis)))))))),(Paradoxornis_gularis,Paradoxornis_guttaticollis))))))),((((Eremiornis,(Megalurus_palustris,Megalurus_punctatus)),(Cincloramphus_mathewsi,Cincloramphus_cruralis)),(Schoenicola_brevirostris,(Bradypterus_barratti,Bradypterus_baboecala))),(Lichenostomus_frenatus,Tachycineta_euchrysea))),(Sylvia_layardi,(Sylvia_boehmi,Sylvia_subcaeruleum))),(Cettia_fortipes,(((((Chloropeta_natalensis,(((Chloropeta_gracilirostris,(Hippolais_pallida,(Hippolais_rama,Hippolais_caligata))),(Acrocephalus_griseldis,((Acrocephalus_arundinaceus,((Acrocephalus_stentoreus,Acrocephalus_orientalis),((Hylia_prasina,Cettia_brunnifrons),(Acrocephalus_vaughani,(Acrocephalus_australis,Pholidornis_rushiae))))),((Acrocephalus_newtoni,Acrocephalus_sechellensis),(Acrocephalus_gracilirostris,(Acrocephalus_rufescens,Acrocephalus_brevipennis)))))),((Acrocephalus_schoenobaenus,Acrocephalus_paludicola),(Acrocephalus_melanopogon,Acrocephalus_bistrigiceps)))),(Acrocephalus_aedon,(Acrocephalus_dumetorum,((Acrocephalus_palustris,((Acrocephalus_scirpaceus,Acrocephalus_avicenniae),(Acrocephalus_baeticatus,Lichenostomus_chrysops))),(Lichenostomus_leucotis,((Acrocephalus_tangorum,Acrocephalus_concinens),(Acrocephalus_agricola,Lichenostomus_flavicollis))))))),(((Hippolais_polyglotta,Hippolais_icterina),(Hippolais_olivetorum,Hippolais_languida)),(Cichlopsis_leucogenys,(Pseudoseisuropsis_cuelloi,Tachycineta_cyaneoviridis)))),((Sylvietta_denti,(Scotocerca_inquieta,Psophocichla_litsipsirupa)),(Sylvietta_virens,((Bradypterus_victorini,(Macrosphenus_flavicans,Melocichla_mentalis)),(Sphenoeacus_afer,Achaetops_pycnopygius))))),((((Phylloscopus_orientalis,(Phylloscopus_fuscatus,((Phylloscopus_trochilus,(Phylloscopus_brehmi,(Phylloscopus_canariensis,(Phylloscopus_collybita,Phylloscopus_sindianus)))),(Phylloscopus_schwarzi,(Phylloscopus_tytleri,(Phylloscopus_griseolus,Phylloscopus_affinis)))))),(Phylloscopus_sibilatrix,Phylloscopus_bonelli)),(Phylloscopus_yunnanensis,(Phylloscopus_chloronotus,((Phylloscopus_pulcher,Phylloscopus_maculipennis),(Phylloscopus_proregulus,Phylloscopus_inornatus))))),((((Phylloscopus_emeiensis,(Phylloscopus_nitidus,(Phylloscopus_trochiloides,Phylloscopus_plumbeitarsus))),(Phylloscopus_borealis,(Phylloscopus_magnirostris,(Phylloscopus_tenellipes,Phylloscopus_borealoides)))),((((Phylloscopus_presbytes,(Seicercus_xanthoschistos,(Phylloscopus_hainanus,Phylloscopus_davisoni))),(Phylloscopus_trivirgatus,(Phylloscopus_sarasinorum,(Phylloscopus_poliocephalus,Phylloscopus_amoenus)))),(Phylloscopus_reguloides,Phylloscopus_occipitalis)),(Phylloscopus_ricketti,Phylloscopus_cantator))),(((((Seicercus_soror,(Seicercus_omeiensis,(Seicercus_whistleri,Seicercus_valentini))),((Seicercus_tephrocephalus,Seicercus_burkii),(Seicercus_poliogenys,Seicercus_affinis))),(Phylloscopus_umbrovirens,Phylloscopus_ruficapillus)),(Phylloscopus_cebuensis,(Phylloscopus_ijimae,Phylloscopus_coronatus))),(Seicercus_montis,(Seicercus_grammiceps,Seicercus_castaniceps)))))))))),((Camaroptera_brachyura,(Cisticola_anonymus,((((Cisticola_juncidis,(Cisticola_cherina,Cisticola_brachyptera)),(Cisticola_fulvicapilla,Cisticola_cantans)),((Euryptila_subcinnamomea,(Hypergerus_atriceps,Eminia_lepida)),((Prinia_buchanani,(Prinia_subflava,Prinia_flavicans)),(Cisticola_tinniens,Cisticola_chinianus)))),(Prinia_bairdii,(Camaroptera_brevicaudata,(Schistolais_leucopogon,(Orthotomus_sutorius,Schistolais_leontica))))))),((Neomixis_tenella,Neomixis_striatigula),(Neomixis_viridis,(Apalis_goslingi,Apalis_flavida))))),(Locustella_pleskei,(Nesocichla_eremita,(Bradypterus_cinnamomeus,(Locustella_certhiola,(Locustella_fluviatilis,Locustella_luscinioides)))))),(((Phyllastrephus_flavostriatus,((Thamnornis_chloropetoides,((Neomixis_flavoviridis,Cryptosylvicola_randrianasoloi),(Oxylabes_madagascariensis,Phyllastrephus_madagascariensis))),(Crossleyia_xanthophrys,(Phyllastrephus_zosterops,(Phyllastrephus_apperti,Phyllastrephus_cinereiceps))))),((((((((Donacobius_atricapillus,(Criniger_chloronotus,(Criniger_ndussumensis,(Criniger_olivaceus,Criniger_calurus)))),((Andropadus_virens,(Pipilo_crissalis,Andropadus_latirostris)),(Phyllastrephus_debilis,(Phyllastrephus_scandens,(Phyllastrephus_icterinus,Phyllastrephus_albigularis))))),(Ixonotus_guttatus,Baeopogon_indicator)),(Bleda_syndactyla,Bleda_notata)),(Andropadus_montanus,(Andropadus_masukuensis,(Andropadus_tephrolaemus,Andropadus_milanjensis)))),(Andropadus_importunus,Andropadus_curvirostris)),((((Pycnonotus_plumosus,((Pycnonotus_barbatus,Pycnonotus_leucogenys),(Pycnonotus_jocosus,(Pycnonotus_xanthorrhous,Pycnonotus_goiavier)))),(Pycnonotus_sinensis,Pycnonotus_finlaysoni)),(Pycnonotus_melanicterus,Pycnonotus_atriceps)),((Hypsipetes_amaurotis,((Criniger_phaeocephalus,((Tricholestes_criniger,(Alophoixus_bres,Criniger_bres)),(Criniger_flaveolus,(Criniger_pallidus,Criniger_ochraceus)))),(Hypsipetes_mcclellandii,(Hypsipetes_leucocephalus,(Hypsipetes_madagascariensis,(Hypsipetes_philippinus,Chlorocichla_flaviventris)))))),(Hypsipetes_propinquus,Hypsipetes_criniger)))),(Tachycineta_bicolor,Psalidoprocne_petiti))),(Nicator_chloris,Erythrocercus_mccallii)))),(Riparia_riparia,((Notiochelidon_cyanoleuca,(Progne_subis,((Hirundo_andecola,Pygochelidon_cyanoleuca),(Neochelidon_tibialis,Atticora_fasciata)))),(Progne_chalybea,Phaeoprogne_tapera)))),(Riparia_cincta,Phedina_borbonica)),(Cheramoeca_leucosternus,Pseudhirundo_griseopyga)),((Hirundo_pyrrhonota,(Ptyonoprogne_fuligula,(Hirundo_rustica,Hirundo_fuligula))),(Phylloscopus_armandii,(Aegithalos_iouschensis,(Delichon_urbica,(Hirundo_semirufa,(Cecropis_semirufa,(Petrochelidon_spilodera,Petrochelidon_pyrrhonota)))))))),(Amblyornis_subalaris,(Aegithalos_concinnus,(Aegithalos_caudatus,(Psaltriparus_minimus,Aegithalos_fuliginosus))))),(((Ammomanes,(Certhilauda,(Mirafra_africanoides,(Eremophila_alpestris,(Alauda_arvensis,(Eremopterix_australis,Galerida_magnirostris)))))),(Cochoa_viridis,Locustella_ochotensis)),(Psalidoprocne_holomelas,(Pipilo_aberti,Leptopoecile_sophiae)))),(Ridgwayia_pinicola,(Diglossopis_glauca,(Pseudoseisuropsis_nehuen,Barypthengus_martii)))))),(Picathartes_gymnocephalus,Chaetops_frenatus)),(Kakamega_poliothorax,(Melozone_kieneri,(Quercypsitta_ivani,(Lichenostomus_flavus,Lichenostomus_unicolor))))),(((Melanodryas_cucullata,((Drymodes,(Monachella,(Heteromyias,(Tregellasia_capito,(Tregellasia_leucops,(Eopsaltria_griseogularis,Eopsaltria_australis)))))),((Microeca_papuana,Eugerygone_rubra),(Microeca_flavigaster,Microeca_fascinans)))),(Peneothello_bimaculatus,Cettia_diphone)),(Petroica_multicolor,(Pachycephalopsis_poliosoma,Petroica_goodenovii)))),((((Daphoenositta_chrysoptera,((((((((((((Nucifraga_caryocatactes,((Corvus_corone,(Corvus_coronoides,((Corvus_albicollis,(Corvus_corax,(Corvus_cryptoleucus,Corvus_albus))),((Corvus_splendens,(Corvus_frugilegus,Corvus_macrorhynchos)),(Corvus_hawaiiensis,(Corvus_brachyrhynchos,(Corvus_mellori,Corvus_kubaryi))))))),(Nucifraga_columbiana,(Corvus_orru,Corvus_monedula)))),(Pica_pica,((Ptilostomus_afer,(Monarcha_cinerascens,(Monarcha_castaneiventris,(Podoces_hendersoni,(Monarcha_richardsii,Podoces_biddulphi))))),(Pica_nuttalli,(Monarcha_frater,(Monarcha_melanopsis,(Pica_hudsonia,Zavattariornis_stresemanni))))))),(Garrulus_glandarius,Garrulus_lidthi)),(Podoces_panderi,((Cyanopica_cyana,(Perisoreus_canadensis,(Perisoreus_infaustus,Perisoreus_internigrans))),(Cissa_chinensis,Urocissa_erythrorhyncha)))),((((Gymnorhinus_cyanocephalus,(Aphelocoma_unicolor,(Aphelocoma_coerulescens,Aphelocoma_californica))),(Cyanocitta_cristata,Cyanocitta_stelleri)),((Cyanocorax_melanocyaneus,(Cyanocorax_chrysops,Cyanocorax_yncas)),(Psilorhinus_morio,(Calocitta_formosa,Calocitta_colliei)))),(Cyanolyca_viridicyana,Cyanolyca_mirabilis))),((Platylophus_galericulatus,(Pyrrhocorax_graculus,Pyrrhocorax_pyrrhocorax)),((Crypsirina_temia,(Temnurus_temnurus,Platysmurus_leucopterus)),(Dendrocitta_formosae,Cyanocorax_morio)))),((((Corvinella_corvina,(Lanius_collurio,(((Lanius_nubicus,(Lanius_ludovicianus,Lanius_excubitor)),(Lanius_tigrinus,Lanius_senator)),(Lanius_collaris,Lanius_minor)))),(Eurocephalus_rueppelli,Eurocephalus_anguitimens)),((Psophodes_olivaceus,Psophodes_nigrogularis),(Psophodes_occidentalis,Psophodes_cristatus))),(Dicrurus_paradiseus,(Clytorhynchus_hamlini,Dicrurus_balicassius)))),((Pomarea_iphis,((Terpsiphone_cinnamomea,((Trochocercus_nitens,(Trochocercus_cyanomelas,(Grallina_cyanoleuca,(((Myiagra_alecto,(Monarcha_axillaris,((Monarcha_trivirgatus,(Monarcha_browni,Monarcha_barbatus)),(Monarcha_infelix,Monarcha_guttulus)))),(Monarcha_verticalis,Monarcha_manadensis)),(Chasiempis,(Monarcha_chrysomela,Monarcha_leucotis)))))),(Hypothymis_helenae,(Hypothymis_azurea,(Terpsiphone_viridis,Terpsiphone_paradisi))))),(Struthidea_cinerea,(Corcorax_melanorhamphos,Corvus_ossifragus)))),(((Parotia_lawesii,((Epimachus_albertisi,(Astrapia,(((Seleucidis_melanoleuca,((Cicinnurus_magnificus,(Lophorina_superba,Parotia_sefilata)),((Myiagra_cyanoleuca,(Ptiloris_magnificus,Ptiloris_intercedens)),(Ptiloris_paradiseus,(Ptiloris_victoriae,Myiagra_caledonica))))),(Cicinnurus_regius,(Diphyllodes_magnificus,Diphyllodes_respublica))),(Paradisaea_rudolphi,(Paradisaea_rubra,(Paradisaea_raggiana,(Paradisaea_minor,Pteridophora))))))),(Epimachus_fastuosus,Epimachus_meyeri))),(Phonygammus_keraudrenii,(Manucodia_comrii,(Manucodia_chalybata,(Manucodia_atra,Manucodia_keraudrenii))))),(Melampitta_lugubris,Melampitta_gigantea)))),((Chaetorhynchus_papuensis,(Dicrurus_adsimilis,Dicrurus_hottentottus)),(Rhipidura_rufifrons,((Rhipidura_hyperythra,(Rhipidura_perlata,Rhipidura_albicollis)),(Rhipidura_leucophrys,Rhipidura_cyaniceps))))),(((Aegithina_tiphia,((((Rhodophoneus_cruentus,(Telophorus_dohertyi,Telophorus_zeylonus)),(Telophorus_nigrifrons,(Telophorus_quadricolor,(Telophorus_sulfureopectus,Telophorus_olivaceus)))),(Laniarius_barbarus,(Laniarius_luehderi,(Laniarius_ruficeps,((Laniarius_turatii,Laniarius_aethiopicus),(Laniarius_liberatus,Laniarius_funebris)))))),((Malaconotus_blanchoti,((Dryoscopus_cubla,Dryoscopus_gambensis),(Tchagra_minuta,(Tchagra_senegala,Tchagra_australis)))),(Laniarius_ferrugineus,(Lanius_bucephalus,Nilaus_afer))))),((((Philentoma_pyrhopterum,(Philentoma_velatum,(Hypositta_corallirostris,((Vanga_curvirostris,(Euryceros_prevostii,Schetba_rufa)),(Falculea_palliata,(Oriolia_bernieri,(Artamella_viridis,Xenopirostris_damii))))))),((Tephrodornis_pondicerianus,(Newtonia_brunneicauda,(Tephrodornis_gularis,(Prionops_plumatus,(Prionops_scopifrons,Prionops_retzii))))),(Leptopterus_chabert,(Calicalicus_madagascariensis,((Pseudobias_wardi,Cyanolanius_madagascarinus),(Bias_musicus,Bias_flammulatus)))))),(Batis_senegalensis,Batis_capensis)),(Tylas_eduardi,(Platysteira_castanea,((Batis_mixta,Lanioturdus_torquatus),(Batis_poensis,(Platysteira_cyanea,Platysteira_chalybea))))))),(((Artamus_leucorhynchus,Artamus_cyanopterus),(Artamus_superciliosus,Artamus_cinereus)),(Pityriasis,(Peltops_montanus,(Strepera_graculina,(Gymnorhina_tibicen,Cracticus_quoyi))))))),((Oriolus_xanthornus,(Vireo_latimeri,(Sphecotheres_viridis,((Oriolus_larvatus,Oriolus_auratus),(Oriolus_xanthonotus,(Oriolus_oriolus,(Sphecotheres_vieilloti,Sphecotheres_flaviventris))))))),(Pericrocotus_ethologus,((Coracina_fimbriata,((Coracina_lineata,Coracina_novaehollandiae),(Campephaga_quiscalina,Campephaga_phoenicea))),(Lalage_leucomela,(Coracina_melaschistos,Campephaga_flava)))))),((((Rhagologus,(Colluricincla_harmonica,(Pachycephala_soror,Pachycephala_hyperythra))),(Ptilorrhoa_caerulescens,Falcunculus_frontatus)),(Oreoica_gutturalis,(Pitohui_cristatus,(Pachycephala_hypoxantha,(Pachycephala_rufiventris,Pachycephala_pectoralis))))),(Mohoua_novaeseelandiae,Mohoua_albicilla)))),(Ptilorrhoa_castanonota,((Cinclosoma_ajax,(Cinclosoma_punctatum,Cinclosoma_castanotus)),(Cinclosoma_cinnamomeum,Cinclosoma_castaneothorax)))),(Yuhina_zantholeuca,((Vireolanius_leucotis,((((((Vireo_philadelphicus,(Vireo_leucophrys,Vireo_gilvus)),(Vireo_altiloquus,(Vireo_olivaceus,Vireo_flavoviridis))),(Vireo_atricapillus,(Vireo_vicinior,(Vireo_griseus,Vireo_bellii)))),(Vireo_flavifrons,(Vireo_plumbeus,(Vireo_cassinii,Vireo_solitarius)))),(Hylophilus_aurantiifrons,(Hylophilus_ochraceiceps,Hylophilus_flavipes))),(Cyclarhis_gujanensis,(Vireo_huttoni,Vireo_carmioli)))),(Hylophilus_poicilotis,Hylophilus_thoracicus)))),((((Melanocharis_nigra,(Melanocharis_striativentris,(Melanocharis_crassirostris,(Melanocharis_versteri,Melanocharis_longicauda)))),(Toxorhamphus_iliolophus,(Oedistoma_iliolophum,Toxorhamphus_novaeguineae))),((Philesturnus_carunculatus,(Loboparadisea_sericea,Cnemophilus_loriae)),(Anthornis_melanura,(Petroica_macrocephala,Petroica_australis)))),((Paramythia_montium,Oreocharis_arfaki),(Mystacornis_crossleyi,Cnemophilus_macgregorii))))),((Myiagra_ferrocyanea,(((Pomatostomus_isidorei,(Pomatostomus_halli,(Pomatostomus_temporalis,(Pomatostomus_ruficeps,Pomatostomus_superciliosus)))),(Orthonyx_temminckii,(Orthonyx_spaldingii,Orthonyx_novaeguineae))),(Irena_puella,(Chloropsis_aurifrons,(Chloropsis_sonnerati,Chloropsis_cyanopogon))))),((Dasyornis_broadbenti,(((((((((Meliphaga_albilineata,((Meliphaga_albonotata,((Meliphaga_gracilis,Meliphaga_flavirictus),(Meliphaga_montana,Meliphaga_orientalis))),(Meliphaga_analoga,Meliphaga_mimikae))),(Meliphaga_lewinii,Meliphaga_notata)),(((Lichenostomus_flavescens,(Phylidonyris_albifrons,Lichenostomus_penicillatus)),(Acanthogenys_rufogularis,((Xanthomyza_phrygia,(Anthochaera_paradoxa,Anthochaera_carunculata)),(Anthochaera_lunulata,Anthochaera_chrysoptera)))),((Lichenostomus_keartlandi,(Manorina_melanophrys,Manorina_flavigula)),(Melidectes_torquatus,(Melidectes_belfordi,(Melidectes_ochromelas,Manorina_melanocephala)))))),(Prosthemadera_novaeseelandiae,(Certhionyx_variegatus,(Pycnopygius_stictocephalus,Pycnopygius_cinereus)))),((((Ashbyia_lovensis,((Epthianura_tricolor,Epthianura_crocea),(Epthianura_aurifrons,Epthianura_albifrons))),((Timeliopsis_griseigula,Timeliopsis_fulvigula),(Melilestes_megarhynchus,Melipotes_fumigatus))),((Conopophila_rufogularis,(Conopophila_albogularis,Macgregoria_pulchra)),(Ramsayornis_modestus,Ramsayornis_fasciatus))),(Phylidonyris_melanops,(Glycichaera_fallax,(Ptiloprora_plumbea,Ptiloprora_guisei))))),(((((Myzomela_erythrocephala,(Myzomela_cardinalis,Myzomela_sanguinolenta)),(Myzomela_rosenbergii,(Myzomela_eques,(Myzomela_obscura,Myzomela_nigrita)))),(Myzomela_melanocephala,(Myzomela_rubratra,Certhionyx_niger))),((Xanthotis_macleayana,(Philemon_novaeguineae,Xanthotis_flaviventer)),(Xanthotis_polygramma,(((Philemon_meyeri,Philemon_citreogularis),(Philemon_buceroides,(Philemon_corniculatus,Philemon_argenticeps))),(Grantiella_picta,Plectorhyncha_lanceolata))))),((Certhionyx_pectoralis,((Trichodere_cockerelli,(Phylidonyris_pyrrhoptera,(Phylidonyris_novaehollandiae,Phylidonyris_nigra))),(Lichmera_indistincta,Lichmera_alboauricularis))),((Meliphaga_aruensis,Foulehaio_carunculata),(Melithreptus_lunatus,(Entomyzon_cyanotis,(Melithreptus_brevirostris,Melithreptus_albogularis))))))),(Acanthorhynchus_tenuirostris,Acanthorhynchus_superciliosus)),(Pardalotus_punctatus,(Pardalotus_striatus,Pardalotus_rubricatus))),(((Oreoscopus_gutturalis,(Smicrornis_brevirostris,((Aphelocephala_leucopsis,(Acanthiza_robustirostris,(((Acanthiza_chrysorrhoa,((Acanthiza_uropygialis,Acanthiza_iredalei),(Acanthiza_reguloides,Acanthiza_inornata))),(Acanthiza_ewingii,(Acanthiza_apicalis,(Acanthiza_pusilla,Acanthiza_katherina)))),(Acanthiza_lineata,(Acanthiza_nana,Acanthiza_murina))))),(Gerygone_mouki,(Gerygone_olivacea,Gerygone_fusca))))),(Pyrrholaemus,(Hylacola,(Chthonicola,(Crateroscelis,((Sericornis_papuensis,Sericornis_spilodera),(Sericornis_citreogularis,((Sericornis_keri,(Sericornis_frontalis,(Sericornis_humilis,Sericornis_virgatus))),((Sericornis_beccarii,(Sericornis_magnirostris,Sericornis_nouhuysi)),(Sericornis_perspicillatus,Sericornis_arfakianus)))))))))),(Gerygone_chrysogaster,Gerygone_chloronotus)))),((Amytornis_barbatus,((Clytomyias_insignis,((Malurus_alboscapulatus,(Malurus_melanocephalus,Malurus_leucopterus)),(Malurus_grayi,((Malurus_coronatus,(Malurus_splendens,Malurus_cyaneus)),(Malurus_cyanocephalus,((Malurus_pulcherrimus,Malurus_elegans),(Malurus_lamberti,Malurus_amabilis))))))),(Stipiturus_malachurus,(Stipiturus_ruficeps,Stipiturus_mallee)))),((Amytornis_housei,(Amytornis_goyderi,(Amytornis_purnelli,Amytornis_textilis))),(Amytornis_striatus,Amytornis_woodwardi)))))),((((Cormobates_placens,(Cormobates_leucophaeus,(Climacteris_erythrops,(Climacteris_picumnus,Climacteris_rufa)))),(Turnagra_capensis,((Ailuroedus_dentirostris,(Sericulus_chrysocephalus,(Ptilonorhynchus_violaceus,(Chlamydera_lauterbachi,(Chlamydera_cerviniventris,(Chlamydera_nuchalis,Chlamydera_maculata)))))),(Ailuroedus_buccoides,(Ailuroedus_melanotis,Ailuroedus_crassirostris))))),(Pteruthius_rufiventer,Pteruthius_xanthochlorus)),(Bombycilla_japonica,Quercypsitta_sudrei))),((Menura_novaehollandiae,Menura_alberti),(Atrichornis_rufescens,Atrichornis_clamosus)))),(Eopsaltria_flaviventris,((Acanthisitta_chloris,Xenicus),(Lagonosticta_rubricata,Myiagra_inquieta))))),(((((Eocoracias_brachyptera,((Primobucco_mcgrewi,(Ceranopterus,((((Coracias_spatulata,(Coracias_caudata,Coracias_benghalensis)),(Coracias_garrulus,Coracias_abyssinica)),(Eurystomus_orientalis,(Eurystomus_gularis,Eurystomus_glaucurus))),(Brachypteracias_leptosomus,((Uratelornis_chimaera,Brachypteracias_squamigera),(Atelornis_pittoides,Atelornis_crossleyi)))))),(Geranopterus_milneedwardsi,Geranopterus_alatus))),((((Dacelo,(Todirhamphus_leucopygius,(((Megaceryle_alcyon,(Megaceryle_maxima,(Ceryle_torquata,Ceryle_alcyon))),(Chloroceryle_americana,Ceryle_rudis)),(Halcyon_senegalensis,(Tanysiptera_galatea,(Todirhamphus_sanctus,Melidora_macrorrhina)))))),(Todirhamphus_macleayii,(((((Alcedo_atthis,Alcedo_quadribrachys),(Alcedo_euryzona,(Alcedo_semitorquata,Alcedo_meninting))),(Ceyx_erithacus,(Ceyx_melanurus,(Ceyx_lepidus,Alcedo_cyanopecta)))),(Ispidina_picta,Ispidina_lecontei)),(Ispidina_madagascariensis,(Alcedo_leucogaster,(Alcedo_vintsioides,Alcedo_cristata)))))),((Todirhamphus_winchelli,Todirhamphus_chloris),(Halcyon_leucocephala,(Halcyon_malimbica,Halcyon_badia)))),(((Electron,(Momotus_momota,(Baryphthengus_martii,(Baryphthengus_ruficapillus,Momotus_mexicanus)))),(Hylomanes_momotula,Eumomota)),((Todus_subulatus,(Todus_todus,Todus_mexicanus)),(Todus_multicolor,Todus_angustirostris))))),(((Upupa_epops,(Rhinopomastus_cyanomelas,(Phoeniculus_purpureus,Phoeniculus_damarensis))),((Anorrhinus,((Tockus_nasutus,(Tockus_pallidirostris,(Tockus_monteiri,(Tockus_erythrorhynchus,(Tockus_deckeni,(Tockus_flavirostris,Penelopides)))))),(Anthracoceros_albirostris,(Berenicornis,(Aceros,((Ptilolaemus,(Buceros_rhinoceros,Buceros_hydrocorax)),(Ceratogymna_subcylindricus,Ceratogymna_bucinator))))))),(Bucorvus_leadbeateri,Bucorvus_abyssinicus))),(Merops_nubicus,((Nyctyornis_amictus,Merops_pusillus),(Merops_bulocki,((Merops_viridis,Merops_orientalis),(Merops_ornatus,Merops_albicollis))))))),(Sylphornis_bretouensis,(((((Centurus_carolinus,((((((Sphyrapicus_thyroideus,(Sphyrapicus_varius,(Sphyrapicus_ruber,Sphyrapicus_nuchalis))),(Melanerpes_erythrocephalus,Melanerpes_carolinus)),(Chrysocolaptes_lucidus,(Campephilus_melanoleucos,Campephilus_haematogaster))),(((((Picoides_borealis,(Melanerpes_aurifrons,((Veniliornis_nigriceps,Veniliornis_callonotus),(Picoides_mixtus,Picoides_lignarius)))),((Picoides_minor,(Picoides_pubescens,(Picoides_scalaris,Picoides_nuttallii))),(Picoides_villosus,(Picoides_stricklandi,Picoides_albolarvatus)))),(Picoides_major,Picoides_leucotos)),(Dendropicos_griseocephalus,Dendropicos_fuscescens)),((Picoides_tridactylus,Picoides_arcticus),(Dendrocopos_kizuki,(Picoides_maculatus,Picoides_canicapillus))))),(((((Colaptes_auratus,((Colaptes_rupicola,(Piculus_rivolii,Colaptes_punctigula)),(Piculus_rubiginosus,Colaptes_atricollis))),(Celeus_flavus,Celeus_elegans)),(Mulleripicus_funebris,(Dryocopus_pileatus,Dryocopus_lineatus))),((Picus_viridis,(Picus_mineaceus,Meiglyptes_tukki)),(Picus_canus,Campethera_cailliautii))),(Geocolaptes_olivaceus,Blythipicus_pyrrhotis))),(Picumnus_borbae,((Sasia_abnormis,(Dendrocopos_syriacus,Dendrocopos_major)),((Sapheopipo_noguchii,Dendrocopos_leucotos),(Picumnus_cirratus,Picumnus_aurifrons)))))),(Campethera_nivosa,Jynx_torquilla)),((Indicator_minor,(Indicator_variegatus,Indicator_maculatus)),(Indicator_indicator,Indicator_archipelagicus))),((Caloramphus_fuliginosus,(((Trachyphonus_purpuratus,(Trachyphonus_erythrocephalus,(Trachyphonus_darnaudii,Trachyphonus_usambiro))),(((Tricholaema_hirsuta,((Lybius_bidentatus,(Tricholaema_leucomelas,Tricholaema_diademata)),((Tricholaema_lacrymosa,(Lybius_vieilloti,Lybius_torquatus)),(Lybius_melanopterus,Lybius_dubius)))),(Pogoniulus_bilineatus,(Pogoniulus_coryphaeus,(Pogoniulus_atroflavus,(Pogoniulus_scolopaceus,Pogoniulus_chrysoconus))))),(Stactolaema_olivacea,(Buccanodon_duchaillui,(Gymnobucco_calvus,(Stactolaema_whytii,Stactolaema_leucotis)))))),((((((Aulacorhynchus_derbianus,Aulacorhynchus_prasinus),((Andigena_hypoglauca,Andigena_laminirostris),(Selenidera_spectabilis,(Selenidera_culik,(Selenidera_nattereri,((Selenidera_gouldii,Selenidera_maculirostris),(Selenidera_reinwardtii,Andigena_cucullata))))))),(((Pteroglossus_castanotis,Pteroglossus_torquatus),(Pteroglossus_inscriptus,Baillonius_bailloni)),(Pteroglossus_aracari,((Pteroglossus_mariae,Pteroglossus_azara),(Pteroglossus_bitorquatus,Pteroglossus_beauharnaesii))))),(Ramphastos_toco,((Ramphastos_tucanus,(Ramphastos_swainsonii,Ramphastos_ambiguus)),(Ramphastos_sulfuratus,(Ramphastos_dicolorus,(Ramphastos_vitellinus,Ramphastos_brevis)))))),(Semnornis_frantzii,Semnornis_ramphastinus)),(((Capito_dayi,Capito_niger),(Capito_aurovirens,(Eubucco_richardsoni,Eubucco_tucinkae))),(Eubucco_versicolor,Eubucco_bourcierii))))),(Megalaima_haemacephala,(Megalaima_asiatica,(Megalaima_rafflesii,(Megalaima_pulcherrima,((Megalaima_mystacophanos,(Psilopogon_pyrolophus,Megalaima_virens)),(Megalaima_lineata,(Megalaima_oorti,(Megalaima_monticola,Megalaima_franklinii)))))))))),((Chelidoptera_tenebrosa,(((Hapaloptila_castanea,(Nonnula_rubecula,Micromonacha_lanceolata)),(Malacoptila_fusca,(Malacoptila_fulvogularis,(Notharchus,(Nystalus_maculatus,Malacoptila_mystacalis))))),(Monasa_nigrifrons,(Nystalus_radiatus,Bucco_capensis)))),(Galbula_ruficauda,((Jacamerops_aureus,Galbalcyrhynchus_leucotis),(Galbula_cyanescens,((Galbula_pastazae,Galbula_albirostris),(Galbula_galbula,Brachygalba_salmoni))))))))),((Strigops_habroptilus,((Polytelis_anthopeplus,(Calyptorhynchus_magnificus,(Calyptorhynchus_funereus,(Probosciger_aterrimus,((Callocephalon_fimbriatum,(Nymphicus_hollandicus,Calyptorhynchus_banksii)),(Eolophus_roseicapillus,(Cacatua_leadbeateri,((Cacatua_haematuropygia,(Cacatua_ducorpsii,(Cacatua_goffini,Cacatua_sanguinea))),(Cacatua_galerita,((Cacatua_ophthalmica,(Cacatua_moluccensis,Cacatua_alba)),(Cacatua_sulphurea,(Eos,(Neophema_elegans,Pulchrapollia_gracilis))))))))))))),(Myiopsitta,(Pseudasturidae,((Cyanoramphus_forbesi,(((((Poicephalus_gulielmi,(Loriculus_galgulus,(Psittrichas_fulgidus,((Psittacus_erithacus,(Poicephalus_senegalus,Micropsitta_finschii)),(Brotogeris,(((((((((Amazona_barbadensis,(Amazona_aestiva,(Amazona_ochrocephala,(Amazona_oratrix,Amazona_auropalliata)))),(Amazona_versicolor,Amazona_arausiaca)),((Amazona_rhodocorytha,(Amazona_dufresniana,Pionopsitta_pulchra)),(Pionopsitta_haematotis,Gypopsitta_coccinicollaris))),(Pionopsitta_caica,((Pionopsitta_pyrilia,Pionopsitta_barrabandi),(Gypopsitta_vulturina,Gypopsitta_aurantiocephala)))),((Amazona_festiva,(Amazona_vinacea,(Amazona_tucumana,Amazona_pretrei))),(Hapalopsittaca_amazonina,((Amazona_kawalli,Amazona_farinosa),(Amazona_imperialis,(Amazona_brasiliensis,(Amazona_guildingii,Amazona_amazonica))))))),(Pionopsitta_pileata,(Amazona_autumnalis,(Amazona_viridigenalis,Amazona_finschi)))),((Amazona_collaria,(Amazona_ventralis,(Triclaria_malachitacea,(Amazona_vittata,Amazona_leucocephala)))),(Amazona_albifrons,Amazona_agilis))),(Aratinga_mitrata,((Graydidascalus_brachyurus,Amazona_xanthops),(Pionus_menstruus,Pionus_fuscus)))),(Ara_macao,(Pionus_senilis,(Deroptyus_accipitrinus,(Aratinga_leucophthalmus,(Pyrrhura_picta,((((Cyanoramphus_cookii,Cyanoramphus_unicolor),(Aratinga_guarouba,(Ara_nobilis,Guaruba_guarouba))),((Cyanopsitta_spixii,((Aratinga_weddellii,(Nandayus_nenday,(Aratinga_solstitialis,(Aratinga_jandaya,Aratinga_auricapilla)))),(Aratinga_cactorum,(Aratinga_aurea,Coracopsis)))),(Ara_manilata,((Ara_couloni,(Ara_maracana,(Pionus_chalcopterus,Ara_auricollis))),(Ara_severa,Ara_ararauna))))),(Anodorhynchus_leari,Anodorhynchus_hyacinthinus))))))))))))),(Agapornis_cana,(((Agapornis_roseicollis,Neophema_bourki),((Eclectus_roratus,((Geoffroyus_geoffroyi,Agapornis_personata),(Geoffroyus_simplex,Agapornis_fischeri))),(Agapornis_nigrigenis,Agapornis_lilianae))),(Agapornis_taranta,Agapornis_pullaria)))),(Neophema_chrysostoma,((((Melopsittacus_undulatus,(Cyclopsitta_gulielmitertii,(Pyrrhura_frontalis,((Charmosyna_papou,(Lorius_lory,Oreopsittacus_arfaki)),(((Glossopsitta_concinna,Aprosmictus),(Psitteuteles_versicolor,Trichoglossus_haematodus)),(Neopsittacus_musschenbroekii,Neopsittacus_pullicauda)))))),(Micropsitta_bruijnii,Micropsitta_pusio)),((Psittacula_eupatria,((Psittacula_columboides,(Psittacula_longicauda,(Psittacula_derbiana,Psittacula_alexandri))),(Psittacula_krameri,Psittacula_echo))),(Psittacula_roseata,(Psittacula_himalayana,Psittacula_cyanocephala)))),(Neophema_petrophila,(Pezoporus_wallicus,Geopsittacus_occidentalis))))),(((Lathamus_discolor,(Purpureicephalus_spurius,(Psephotus_haematonotus,((Barnardius_zonarius,Barnardius_barnardi),(Northiella_haematogaster,Psephotus_varius))))),(Platycercus_icterotis,((Platycercus_venustus,(Platycercus_eximius,Platycercus_adscitus)),(Platycercus_elegans,Platycercus_caledonicus)))),(Psittacella_brehmii,Psittacella_picta))),(Cyanoramphus_novaezelandiae,(Cyanoramphus_erythrotis,(Cyanoramphus_auriceps,Cyanoramphus_malherbi))))),(Alisterus_scapularis,(Nestor_notabilis,(Cyanoramphus_saisetti,Polytelis_swainsonii)))))))),(Colius_leucocephalus,(Colius_striatus,(Urocolius_indicus,(Colius_colius,Urocolius_macrourus))))))),((((Protocypselomorphus_manfredkelleri,((((((Eurostopodus_macrotis,(Caprimulgus_longirostris,Macrodipteryx_vexillarius)),(Chordeiles_rupestris,((Chordeiles_minor,(Chordeiles_acutipennis,Caprimulgus_pectoralis)),(Caprimulgus_fossii,(Caprimulgus_europaeus,(Caprimulgus_macrurus,(Caprimulgus_cayennensis,(Lurocalis,(Nyctidromus_albicollis,(Podager_nacunda,((Caprimulgus_sericocaudatus,(Phalaenoptilus_nuttallii,Nyctiphrynus_mcleodii)),(Caprimulgus_vociferus,Caprimulgus_carolinensis)))))))))))),(Eurostopodus_papuensis,Eurostopodus_mystacalis)),(Caprimulgus_enarratus,(Hydropsalis,Caprimulgus_aegyptius))),(Paraprefica_kelleri,(Nyctibius_bracteatus,((Nyctibius_griseus,(Nyctibius_grandis,Nyctibius_aethereus)),(Nyctibius_maculosus,Nyctibius_leucopterus))))),(Laputa_robusta,((Haplophaedia_aureliae,(Eocypselus_vincenti,(((((Scaniacypselus_szarskii,(Hirundapus_caudacutus,(((((Apus_melba,(Apus_affinis,Apus_apus)),(Cypsiurus_balasiensis,(Cypsiurus_parvus,Apus_nipalensis))),((Collocalia_troglodytes,(Collocalia_esculenta,Collocalia_linchi)),((Hydrochous_gigas,Aerodramus_papuensis),(((Aerodramus_whiteheadi,Aerodramus_terraereginae),(Aerodramus_maximus,Aerodramus_brevirostris)),(Aerodramus_mearnsi,((Aerodramus_sawtelli,(Aerodramus_vulcanorum,Aerodramus_bartschi)),(Aerodramus_vanikorensis,(Aerodramus_spodiopygius,((Aerodramus_salanganus,Aerodramus_fuciphagus),(Aerodramus_francicus,Aerodramus_elaphrus)))))))))),(Neafrapus_cassini,(Chaetura_cinereiventris,(Chaetura_chapmani,(Chaetura_vauxi,(Chaetura_pelagica,Rhaphidura_leucopygialis)))))),(Apus_pacificus,(Tachornis_phoenicobia,(Aeronautes_saxatalis,Tachornis_squamata)))))),(Cypseloides_phelpsi,(Streptoprocne_zonaris,Cypseloides_niger))),(Scaniacypselus_wardi,Primapus_lacki)),(Hemiprocne_mystacea,(Hemiprocne_longipennis,Hemiprocne_comata))),(Argornis_caucasicus,(((Eriocnemis_derbyi,(((((Phaethornis_subochraceus,(Phaethornis_griseogularis,(Phaethornis_ruber,(Threnetes_ruckeri,(Glaucis_aenea,Phaethornis_longuemareus))))),(Phaethornis_koepckeae,(Phaethornis_hispidus,(Phaethornis_syrmatophorus,(Phaethornis_superciliosus,(Phaethornis_yaruqui,Phaethornis_guy)))))),(Eutoxeres_aquila,Phaethornis_eurynome)),(((Eulampis_holosericeus,(Androdon_aequatorialis,Heliothryx_barroti)),(Doryfera_ludovicae,(Doryfera_johannae,(Colibri_coruscans,Schistes_geoffroyi)))),(Urosticte_benjamini,(((((Coeligena_wilsoni,Coeligena_torquata),((Heliodoxa_rubinoides,(Heliodoxa_jacula,Heliodoxa_leadbeateri)),(Polytmus,(Anthracothorax_nigricollis,(Eriocnemis_godini,(Eriocnemis_glaucopoides,(Eriocnemis_vestitus,Eriocnemis_nigrivestis))))))),(Eriocnemis_luciani,Eriocnemis_cupreoventris)),((Popelairia_conversii,(Oreotrochilus_chimborazo,(Aglaiocercus_coelestis,Lesbia_victoriae))),((((((Campylopterus_villaviscensio,Orthorhyncus_cristatus),((Thalurania_colombica,(Lepidopyga,(Amazilia_saucerrottei,(Amazilia_tzacatl,Amazilia_rutila)))),(Thalurania_furcata,(Chlorostilbon_mellisugus,Chlorostilbon_aureoventris)))),(Lampornis_castaneoventris,((Lampornis_clemenciae,(((Eugenes_fulgens,(Chalcostigma_ruficeps,(Chalcostigma_herrani,(Melanotrochilus_fuscus,(Calypte_anna,Chrysolampis_mosquitus))))),((Heliodoxa_aurescens,(Patagona,Heliodoxa_schreibersii)),(Amazilia_versicolor,(Campylopterus_largipennis,Amazilia_viridicauda)))),(Stellula_calliope,Psittacopes_lepidus))),(Selasphorus_sasin,(Archilochus_colubris,(Myrtis_fanny,(Philodice_mitchellii,Acestrura_mulsant))))))),((Discosura_longicauda,Lafresnaya_lafresnayi),(Trochilus_polytmus,(Coeligena_violifer,(Coeligena_bonapartei,(Aglaeactis_cupripennis,Aglaeactis_castelnaudii)))))),(Coeligena_iris,Coeligena_coeligena)),((Oreotrochilus_estella,((Sephanoides_sephanoides,Sephanoides_fernandensis),((Oreotrochilus_leucopleurus,Lesbia_nuna),(Oreonympha_nobilis,Metallura_tyrianthina)))),(Metallura_aeneocauda,(((Metallura_williami,Metallura_baroni),(Metallura_phoebe,Metallura_odomae)),(Metallura_theresiae,Metallura_eupogon))))))),(Heliodoxa_xanthogonys,(Heliodoxa_gularis,Heliodoxa_branickii)))))),(Eriocnemis_mosquera,((Phaethornis_philippii,(Phaethornis_pretrei,Glaucis_hirsuta)),(Phaethornis_bourcieri,Amazilia_tobaci))))),(Hylocharis_chrysura,Heliomaster_furcifer)),(Jungornis_tesselatus,(Eriocnemis_mirabilis,Eriocnemis_alinae))))))),((((Aegotheles_crinifrons,(Aegotheles_wallacii,(Aegotheles_archboldi,(Aegialornis_gallicus,(Aegotheles_albertisi,Aegialornis_leenhardti))))),(Aegotheles_cristatus,Aegotheles_bennettii)),(Aegotheles_insignis,Euaegotheles_tatei)),(Aegotheles_savesi,Aegotheles_novaezealandiae)))))),((Steatornis_caripensis,Prefica_nivea),(Monias,Mesitornis_unicolor))),(Batrachostomus_septimus,(Batrachostomus_cornutus,(Podargus_strigoides,(Podargus_papuensis,Podargus_ocellatus))))),(Leptosomus_discolor,(Pharomachrus_mocinno,((Harpactes_reinwardtii,(((((((Trogon_melanocephalus,Trogon_viridis),(Trogon_surrucura,(Trogon_violaceus,Trogon_curucui))),(Trogon_comptus,(Trogon_melanurus,Trogon_massena))),(Trogon_mexicanus,((Trogon_rufus,Trogon_elegans),(Trogon_personatus,(Trogon_collaris,Trogon_aurantiiventris))))),(Priotelus_temnurus,Priotelus_roseigaster)),(Euptilotis_neoxenus,(Pharomachrus_antisianus,(Pharomachrus_pavoninus,Pharomachrus_auriceps)))),(Harpactes_whiteheadi,(Harpactes_kasumba,(Harpactes_oreskios,((Harpactes_orrhophaeus,Harpactes_duvaucelii),(Harpactes_ardens,(Harpactes_erythrocephalus,Harpactes_diardii)))))))),(Apaloderma_vittatum,Apaloderma_narina)))))),(Zanclostomus,(((((((Pachycoccyx,((Chalcites_lucidus,(Chrysococcyx_klaas,(Chrysococcyx_osculans,Chrysococcyx_lucidus))),((Cacomantis_flabelliformis,(Cacomantis_variolosus,Cacomantis_merulinus)),(Cacomantis_pyrrhophanus,(Cuculus_solitarius,((Cuculus_poliocephalus,(Cercococcyx_montanus,Cuculus_fugax)),((Surniculus_lugubris,Cuculus_canorus),(Cuculus_saturatus,(Cuculus_pallidus,Cuculus_vagans))))))))),(Oxylophus,(Clamator_glandarius,(Clamator_jacobinus,Clamator_levaillantii)))),(Eudynamys_scolopacea,(Urodynamis,Scythrops_novaehollandiae))),(Coccyzus_melacoryphus,(Coccyzus_pumilus,(Coccyzus_erythropthalmus,Coccyzus_americanus)))),(Dromococcyx_phasianellus,Tapera_naevia)),(Phaenicophaeus_superciliosus,((Saurothera_longirostris,(Piaya_melanogaster,(Hyetornis,(Piaya_cayana,Piaya_minuta)))),(Phaenicophaeus_curvirostris,Ceuthmochares)))),((Guira_guira,(Crotophaga_major,(Crotophaga_sulcirostris,Crotophaga_ani))),(((Morococcyx,(Geococcyx_velox,(Neomorphus_pucheranii,(Geococcyx_californianus,Neomorphus_geoffroyi)))),(Carpococcyx,(Centropus_viridis,(Centropus_cupreicaudus,(Centropus_sinensis,Centropus_phasianinus))))),((Coua_ruficeps,(Coua_reynaudii,(Coua_serriana,Coua_cursor))),(Coua_cristata,Coua_caerulea))))))),((((((Procelsterna_cerulea,((((((Anous_stolidus,(Anous_tenuirostris,(Anous_minutus,(Rynchops_flavirostris,(((Catharacta_skua,Stercorarius_pomarinus),(Catharacta_maccormicki,(Catharacta_lonnbergi,(Catharacta_chilensis,(Catharacta_antarctica,Catharacta_hamiltoni))))),(Stercorarius_longicaudus,Stercorarius_parasiticus)))))),(((Xema_sabini,(((((Larus_pipixcan,(Larus_atricilla,(((Larus_heermanni,(((Larus_livens,(Larus_dominicanus,((Larus_fuscus,((Larus_cachinnans,(Larus_argentatus,(Larus_schistisagus,((Larus_thayeri,Larus_glaucescens),(Larus_hyperboreus,Larus_glaucoides))))),(Larus_occidentalis,(Larus_michahellis,Larus_marinus)))),(Larus_californicus,Larus_armenicus)))),(Larus_audouinii,(Larus_crassirostris,(Larus_pacificus,(Larus_delawarensis,Larus_canus))))),(Larus_taimyrensis,(Larus_atlanticus,(Larus_heuglini,Larus_belcheri))))),(Larus_leucophthalmus,Larus_hemprichii)),(Larus_scoresbii,(Larus_modestus,Larus_fuliginosus))))),(Larus_melanocephalus,(Larus_relictus,Larus_ichthyaetus))),((Larus_saundersi,((Larus_serranus,(Larus_maculipennis,(Larus_ridibundus,((Larus_hartlaubii,(Larus_bulleri,(Larus_scopulinus,Larus_novaehollandiae))),(Larus_cirrocephalus,Larus_brunnicephalus))))),(Larus_philadelphia,Larus_genei))),(Larus_minutus,Rhodostethia_rosea))),(Creagrus_furcatus,(Pagophila_eburnea,(Rissa_tridactyla,Rissa_brevirostris)))),(Sterna_aleutica,(Sterna_fuscata,(Sterna_lunata,Sterna_anaethetus))))),(((Sterna_superciliaris,Sterna_antillarum),(Sterna_nereis,Sterna_albifrons)),(Larosterna_inca,(((Sterna_caspia,(Sterna_nilotica,(Phaetusa_simplex,Hydroprogne_caspia))),((Sterna_elegans,Sterna_sandvicensis),(Sterna_bergii,(Sterna_maxima,Sterna_bengalensis)))),((Chlidonias_hybridus,((Chlidonias_leucopterus,Chlidonias_niger),(Chlidonias_albostriatus,Thalasseus_sandvicensis))),((Sterna_forsteri,(Sterna_trudeaui,Gelochelidon_nilotica)),(Sterna_hirundo,((Sterna_paradisaea,(Sterna_vittata,Sterna_hirundinacea)),(Sterna_sumatrana,(Sterna_striata,Sterna_dougallii)))))))))),(Gygis_alba,Rynchops_niger))),(((((Synthliboramphus_hypoleucus,(Brachyramphus_hypoleuca,Synthliboramphus_craveri)),(Synthliboramphus_wumizusume,(Synthliboramphus_antiquus,Brachyramphus_perdix))),(((Alle_alle,((Uria_aalge,Uria_lomvia),(Pinguinus_impennis,Alca_torda))),(Cepphus_grylle,(Cepphus_columba,Cepphus_carbo))),(Brachyramphus_marmoratus,Brachyramphus_brevirostris))),(Ptychoramphus_aleuticus,(Aethia_cristatella,(Aethia_pygmaea,(Aethia_pusilla,Aethia_psittacula))))),(Fratercula_cirrhata,(Cerorhinca_monocerata,(Fratercula_arctica,Fratercula_corniculata))))),((Glareola_ocularis,((Stiltia_isabella,(Glareola_pratincola,Glareola_nordmanni)),(Cursorius_chalcopterus,(Glareola_cinerea,(Glareola_maldivarum,(Glareola_nuchalis,(Glareola_lactea,(Rhinoptilus_cinctus,(Rhinoptilus_africanus,(Rhinoptilus_chalcopterus,((Cursorius_temminckii,Cursorius_coromandelicus),(Cursorius_rufus,Cursorius_cursor)))))))))))),(Pluvianus_aegyptius,Dromas_ardeola))),(((Philomachus_pugnax,(((Calidris_ferruginea,((((Xenus_cinereus,((((Calidris_subminuta,(Calidris_mauri,(Calidris_ruficollis,Calidris_ptilocnemis))),(Calidris_tenuirostris,Micropalama)),((Calidris_himantopus,((Calidris_alpina,(Tryngites_subruficollis,(Calidris_alba,(Calidris_minutilla,Calidris_fuscicollis)))),(Calidris_pusilla,Calidris_minuta))),(Calidris_acuminata,Calidris_melanotos))),(Calidris_maritima,(Calidris_bairdii,(Arenaria_melanocephala,Arenaria_interpres))))),(Tringa_hypoleucos,((((((Catoptrophorus_semipalmatus,Tringa_flavipes),(Tringa_stagnatilis,(Tringa_totanus,Tringa_glareola))),(Tringa_erythropus,(Tringa_nebularia,Tringa_melanoleuca))),(Heteroscelus_incanus,Heteroscelus_brevipes)),(Tringa_solitaria,Tringa_ochropus)),(Actitis_macularia,Actitis_hypoleucos)))),(Calidris_canutus,(Prosobonia_cancellata,(Phalaropus_tricolor,(Phalaropus_lobatus,Phalaropus_fulicaria))))),(Limnodromus_scolopaceus,((Tringa_cinereus,Coenocorypha_aucklandica),(Lymnocryptes_minimus,((Philohela_minor,(Scolopax_rusticola,(Scolopax_mira,Scolopax_minor))),(Gallinago_undulata,((Gallinago_gallinago,(Gallinago_paraguaiae,(Gallinago_stenura,(Gallinago_hardwickii,(Gallinago_media,Gallinago_macrodactyla))))),(Gallinago_nigripennis,Gallinago_megala))))))))),(Limnodromus_griseus,Aphriza_virgata)),(Eurynorhynchus_pygmeus,Limicola_falcinellus))),((Numenius_borealis,(Numenius_minutus,((Numenius_phaeopus,((Numenius_madagascariensis,Numenius_tahitiensis),(Numenius_arquata,Numenius_americanus))),(Bartramia_longicauda,Numenius_tenuirostris)))),(Calidris_temminckii,(Limosa_fedoa,(Limosa_lapponica,(Limosa_limosa,Limosa_haemastica)))))),((((Actophilornis_africanus,(Actophilornis_albinucha,(Metopidius_indicus,(Irediparra_gallinacea,Microparra_capensis)))),(Hydrophasianus_chirurgus,(Jacana_spinosa,Jacana_jacana))),(Nycticryphes_semicollaris,(Rostratula_benghalensis,Rostratula_semicollaris))),(Pedionomus_torquatus,(Attagis_gayi,(Thinocorus_rumicivorus,Thinocorus_orbignyianus)))))),((((Pluvialis_apricaria,(Pluvialis_dominica,(Pluvialis_squatarola,Pluvialis_fulva))),(Oreopholus_ruficollis,(((Elseyornis_melanops,(Charadrius_modestus,(Phegornis_mitchellii,(Charadrius_semipalmatus,(Eudromias_morinellus,(Charadrius_melodus,(Charadrius_vociferus,(Charadrius_melanops,Charadrius_rubricollis)))))))),((Charadrius_montanus,(((Charadrius_falklandicus,Charadrius_sanctaehelenae),(Anarhynchus_frontalis,Charadrius_tricollaris)),(((Charadrius_hiaticula,((Charadrius_pecuarius,(Charadrius_ruficapillus,Thinornis_novaeseelandiae)),(Charadrius_alexandrinus,Charadrius_marginatus))),(Charadrius_cinctus,(Charadrius_wilsonia,(Charadrius_bicinctus,Charadrius_dubius)))),(Peltohyas_australis,((Charadrius_collaris,(Charadrius_veredus,Charadrius_australis)),(Charadrius_alticola,Charadrius_pallidus)))))),(Charadrius_mongolus,Charadrius_asiaticus))),((Vanellus_cayanus,(Erythrogonys_cinctus,(((Vanellus_cinereus,(Vanellus_senegallus,(Vanellus_indicus,(Vanellus_miles,Vanellus_macropterus)))),((Vanellus_lugubris,Vanellus_gregarius),(Vanellus_leucurus,Vanellus_crassirostris))),(((Vanellus_albiceps,(Vanellus_malabaricus,(Vanellus_tricolor,Vanellus_tectus))),(Vanellus_melanopterus,Vanellus_coronatus)),(Vanellus_vanellus,((Vanellus_duvaucelii,(Vanellus_armatus,Vanellus_spinosus)),(Vanellus_chilensis,Vanellus_resplendens))))))),(Charadrius_placidus,(Charadrius_obscurus,(Charadrius_cucullatus,Charadrius_leschenaultii))))))),((Ibidorhyncha_struthersii,(Haematopus_leucopodus,(Haematopus_fuliginosus,((Haematopus_ostralegus,Haematopus_unicolor),(Haematopus_finschi,(Haematopus_bachmani,(Haematopus_ater,Haematopus_moquini))))))),(Haematopus_palliatus,(Himantopus_mexicanus,(Himantopus_himantopus,(Cladorhynchus_leucocephalus,(Recurvirostra_avosetta,(Recurvirostra_novaehollandiae,(Recurvirostra_andina,Recurvirostra_americana))))))))),((Burhinus_vermiculatus,((Burhinus_bistriatus,(Burhinus_magnirostris,(Burhinus_senegalensis,Burhinus_oedicnemus))),(Esacus_recurvirostris,(Esacus_magnirostris,(Burhinus_superciliaris,Burhinus_capensis))))),(Chionis_minor,(Chionis_alba,Pluvianellus_socialis)))))),(Turnix_varia,(Turnix_suscitator,(Turnix_sylvatica,Turnix_hottentotta)))),(((((((((Pagodroma_nivea,(Thalassoica_antarctica,(Daption_capense,((Fulmarus_glacialis,Fulmarus_glacialoides),(Macronectes_giganteus,Macronectes_halli))))),(((((((Puffinus_nativitatis,((((Puffinus_assimilis,(Puffinus_lherminieri,(Puffinus_persicus,Puffinus_atrodorsalis))),(Puffinus_opisthomelas,(Puffinus_puffinus,Puffinus_auricularis))),(Puffinus_yelkouan,Puffinus_mauretanicus)),(Puffinus_huttoni,Puffinus_gavia))),(Calonectris_leucomelas,Calonectris_diomedea)),((Puffinus_pacificus,Puffinus_bulleri),((Puffinus_tenuirostris,(Puffinus_griseus,Puffinus_gravis)),(Puffinus_carneipes,Puffinus_creatopus)))),(Lugensa_brevirostris,(Pseudobulweria_rostrata,Pseudobulweria_aterrima))),(Bulweria_bulwerii,(Procellaria_aequinoctialis,(Procellaria_cinerea,(Procellaria_westlandica,Procellaria_parkinsoni))))),(Pterodroma_arminjoniana,(Pterodroma_baraui,((((Pterodroma_mollis,((Pterodroma_magentae,(Pterodroma_incerta,(Pterodroma_macroptera,Pterodroma_lessonii))),(Pterodroma_hasitata,(Pterodroma_feae,Pterodroma_cahow)))),(Pterodroma_solandri,(Pterodroma_neglecta,(Pterodroma_inexpectata,(Pterodroma_phaeopygia,Pterodroma_externa))))),(Pterodroma_hypoleuca,(Pterodroma_longirostris,Pterodroma_cookii))),(Pterodroma_nigripennis,Pterodroma_axillaris))))),(Halobaena_caerulea,(Pachyptila_turtur,(Pachyptila_vittata,(Pachyptila_desolata,Pachyptila_salvini)))))),(Pelecanoides_garnotii,(Pelecanoides_urinatrix,(Pelecanoides_magellanicus,Pelecanoides_georgicus)))),((Oceanites_oceanicus,((Fregetta_grallaria,(Nesofregetta,Fregetta_tropica)),(Pelagodroma_marina,Garrodia_nereis))),(Oceanodroma_hornbyi,((((Oceanodroma_leucorhoa,Oceanodroma_tristrami),(Oceanodroma_furcata,Hydrobates_pelagicus)),(Oceanodroma_melania,(Oceanodroma_tethys,Oceanodroma_microsoma))),(Oceanodroma_homochroa,Oceanodroma_castro))))),(((Phoebetria_palpebrata,Phoebetria_fusca),(Thalassarche_chlororhynchos,((Thalassarche_bulleri,(Thalassarche_cauta,(Thalassarche_salvini,Thalassarche_eremita))),(Thalassarche_chrysostoma,(Thalassarche_melanophris,Thalassarche_impavida))))),((Diomedea_chlororhynchos,((Diomedea_melanophris,Diomedea_chrysostoma),(Diomedea_cauta,((Phoebastria_nigripes,(Diomedea_bulleri,Phoebastria_immutabilis)),(Phoebastria_irrorata,Phoebastria_albatrus))))),(((Diomedea_sanfordi,Diomedea_epomophora),(Diomedea_dabbenena,((Diomedea_gibsoni,Diomedea_antipodensis),(Diomedea_exulans,Diomedea_amsterdamensis)))),((Diomedea_nigripes,Diomedea_immutabilis),(Diomedea_irrorata,Diomedea_albatrus)))))),(((((Megadyptes_antipodes,(Eudyptes_pachyrhynchus,((Eudyptes_chrysocome,(Eudyptes_schlegeli,Eudyptes_chrysolophus)),(Eudyptes_sclateri,Eudyptes_robustus)))),(Eudyptula_minor,((Spheniscus_mendiculus,Spheniscus_humboldti),(Spheniscus_magellanicus,Spheniscus_demersus)))),(Pygoscelis_adeliae,(Pygoscelis_papua,Pygoscelis_antarctica))),(Aptenodytes_forsteri,Aptenodytes_patagonicus)),(Tonsala_hildegardae,Copepteryx_hexeris))),(Gavia_adamsii,(Gavia_stellata,(Gavia_immer,Gavia_arctica)))),((Podiceps_grisegena,(Tachybaptus_ruficollis,((Aechmophorus_occidentalis,(Aechmophorus_clarkii,Podiceps_cristatus)),(Podiceps_auritus,Podilymbus_podiceps)))),((Phoenicopterus_ruber,Phoenicopterus_chilensis),(Phoenicopterus_minor,(Phoenicopterus_jamesi,Phoenicopterus_andinus))))),(((Phaethon_aethereus,(Phaethon_lepturus,(Phaethon_rubricauda,(Prophaethon_shrubsolei,Lithoptila_abdounensis)))),((((((((Phalacrocorax_verrucosus,(Phalacrocorax_carunculatus,(Phalacrocorax_atriceps,(Phalacrocorax_georgianus,Phalacrocorax_bransfieldensis)))),(((Phalacrocorax_urile,Phalacrocorax_pelagicus),(Phalacrocorax_gaimardi,(Phalacrocorax_aristotelis,(Stictocarbo_punctatus,(Phalacrocorax_punctatus,Phalacrocorax_featherstoni))))),(Phalacrocorax_magellanicus,(Phalacrocorax_campbelli,(Phalacrocorax_chalconotus,(Phalacrocorax_onslowi,(Phalacrocorax_ranfurlyi,Phalacrocorax_colensoi))))))),(Phalacrocorax_nigrogularis,(Phalacrocorax_capensis,(Phalacrocorax_bougainvillii,(Phalacrocorax_purpurascens,Phalacrocorax_albiventer))))),(((Phalacrocorax_olivaceus,((Phalacrocorax_varius,Phalacrocorax_sulcirostris),(Phalacrocorax_brasilianus,Phalacrocorax_auritus))),(Phalacrocorax_carbo,Phalacrocorax_capillatus)),(Phalacrocorax_perspicillatus,(Phalacrocorax_penicillatus,(Phalacrocorax_harrisi,(Phalacrocorax_neglectus,Phalacrocorax_fuscescens)))))),(Phalacrocorax_africanus,(Phalacrocorax_coronatus,(Phalacrocorax_pygmeus,(Phalacrocorax_niger,Phalacrocorax_melanoleucos))))),(Anhinga_rufa,(Anhinga_novaehollandiae,Anhinga_anhinga))),((Sula_sula,((Sula_variegata,Sula_nebouxii),(Sula_leucogaster,Sula_dactylatra))),(Papasula_abbotti,(Morus_bassanus,(Morus_serrator,Morus_capensis))))),((Fregata_minor,Fregata_andrewsi),(Fregata_ariel,(Fregata_magnificens,Fregata_aquila))))),(((((Leptoptilos_crumeniferus,((Anastomus_oscitans,(Leptoptilos_javanicus,Anastomus_lamelligerus)),(((Ephippiorhynchus_senegalensis,Ephippiorhynchus_asiaticus),(Mycteria_ibis,(Mycteria_leucocephala,Mycteria_cinerea))),((Ciconia_abdimii,(Ciconia_stormi,Ciconia_episcopus)),(Ciconia_nigra,(Ciconia_maguari,(Ciconia_ciconia,Ciconia_boyciana))))))),(Jabiru_mycteria,Mycteria_americana)),(((((Geronticus_eremita,(Threskiornis_melanocephalus,(Ajaia_ajaja,Plegadis_ridgwayi))),(Plegadis_falcinellus,Plegadis_chihi)),(((Platalea_leucorodia,Platalea_alba),(Threskiornis_spinicollis,Threskiornis_aethiopicus)),(Lophotibis_cristata,Bostrychia_hagedash))),(Cercibis,Theristicus)),(Eudocimus_ruber,Mesembrinibis))),((Scopus_umbretta,(Balaeniceps_rex,(Pelecanus_occidentalis,(Pelecanus_conspicillatus,(Pelecanus_onocrotalus,(Pelecanus_rufescens,Pelecanus_erythrorhynchos)))))),((((((Ardeola_grayii,(Egretta_ardesiaca,((Butorides_virescens,(Butorides_striatus,(Ardeola_bacchus,((Casmerodius_albus,(Ardea_picata,((Ardea_sumatrana,(Ardea_herodias,(Egretta_alba,(Ardea_goliath,Ardea_cocoi)))),(Ardea_pacifica,Ardea_melanocephala)))),(Egretta_intermedia,Bubulcus_ibis))))),(Ardeola_rufiventris,Ardeola_ralloides)))),(Gorsachius_melanolophus,(Gorsachius_leuconotus,(Nycticorax_violaceus,(Nyctanassa_violacea,(Nycticorax_nycticorax,Nycticorax_caledonicus)))))),(Syrigma_sibilatrix,(Egretta_tricolor,((Egretta_vinaceigula,(Egretta_sacra,(Egretta_thula,Egretta_garzetta))),(Egretta_novaehollandiae,Egretta_caerulea))))),(((Ixobrychus_involucris,(Ixobrychus_exilis,(Ixobrychus_minutus,((Ixobrychus_sturmii,Ixobrychus_cinnamomeus),(Ixobrychus_sinensis,Ixobrychus_eurhythmus))))),(Ixobrychus_flavicollis,Zebrilus_undulatus)),(Botaurus_lentiginosus,(Botaurus_pinnatus,(Botaurus_stellaris,Botaurus_poiciloptilus))))),(Egretta_rufescens,(Pilherodius_pileatus,(Ardea_cinerea,(Ardea_purpurea,(Ardea_alba,(Agamia_agami,(Tigriornis_leucolophus,(Tigrisoma_mexicanum,Tigrisoma_lineatum))))))))),(Egretta_gularis,Cochlearius_cochlearius)))),(Teratornis_merriami,(Coragyps_atratus,((Sarcoramphus_papa,((Breagyps_clarki,(Vultur_gryphus,Cathartes_melambrotus)),(Gymnogyps_kofordi,Gymnogyps_californianus))),(Cathartes_burrovianus,Cathartes_aura)))))))),((((Ninox_odiosa,((Ninox_jacquinoti,(Otus_kennicottii,(Otus_leucotis,((Otus_guatemalae,(((Ketupa_ketupu,(Strix_woodfordii,(((Bubo_bubo,(Bubo_virginianus,Nyctea_scandiaca)),(Ketupa_zeylonensis,(Bubo_sumatranus,Scotopelia_peli))),(Strix_uralensis,Strix_aluco)))),(Lophostrix,(Strix_leptogrammica,(Strix_varia,(Ciccaba_virgata,Strix_nebulosa))))),((Otus_choliba,(Otus_flammeolus,(Otus_watsonii,(Strix_butleri,(Otus_asio,((Otus_hoyi,(Pseudoscops,(Asio_stygius,Otus_sanctaecatarinae))),(Otus_usta,Otus_atricapillus))))))),(Asio_otus,Asio_flammeus)))),(Otus_scops,(Otus_longicornis,(Mimizuku_gurneyi,Otus_megalotis))))))),((((Ninox_scutulata,((Ninox_sumbaensis,Ninox_squamipila),(Ninox_novaeseelandiae,(Ninox_natalis,Ninox_connivens)))),((Aegolius_funereus,(Ninox_strenua,Aegolius_acadicus)),(Athene_noctua,(Surnia_ulula,(Glaucidium_brasilianum,(Glaucidium_minutissimum,(Glaucidium_perlatum,(Xenoglaux,Glaucidium_passerinum)))))))),(Tynskya_eocaena,Messelastur_gratulator)),(Ninox_rufa,Ninox_philippensis)))),(Ciccaba_huhula,Speotyto)),(Tyto_alba,Phodilus_badius)),(((((Polihierax_insignis,(Spiziapteryx_circumcinctus,((((((Falco_peregrinus,Falco_pelegrinoides),(Falco_fasciinucha,Falco_deiroleucus)),(Falco_mexicanus,(Falco_biarmicus,(Falco_jugger,(Falco_rusticolus,Falco_cherrug))))),(Falco_berigora,(Falco_sparverius,(Falco_naumanni,(((Falco_tinnunculus,(Falco_moluccensis,Falco_cenchroides)),(Falco_punctatus,(Falco_newtoni,Falco_araea))),(Falco_rupicoloides,Falco_alopex)))))),((Falco_columbarius,Falco_chicquera),((((Falco_zoniventris,Falco_ardosiaceus),(Falco_vespertinus,Falco_dickinsoni)),(Falco_femoralis,(Falco_subbuteo,Falco_cuvieri))),(Falco_novaeseelandiae,(Falco_rufigularis,(Falco_eleonorae,Falco_concolor)))))),(Microhierax_erythrogenys,(Microhierax_caerulescens,Polihierax_semitorquatus))))),(Falco_hypoleucos,(Falco_subniger,(Falco_severus,Falco_longipennis)))),(Phalcoboenus_megalopterus,(Caracara_plancus,((Daptrius_ater,(Phalcoboenus_australis,(Milvago_chimango,Milvago_chimachima))),(Polyborus_plancus,(Ibycter_americanus,Daptrius_americanus)))))),(Herpetotheres_cachinnans,(Micrastur_semitorquatus,Micrastur_gilvicollis))),(Gampsonyx_swainsonii,(Sagittarius_serpentarius,(Pandion_haliaetus,(Elanus_leucurus,(((((((Melierax_gabar,(((Accipiter_bicolor,(Accipiter_cooperii,Busarellus_nigricollis)),(Harpagus,((Circus_ranivorus,Circus_aeruginosus),(Circus_cyaneus,(Circus_buffoni,Circus_assimilis))))),(Accipiter_striatus,Accipiter_gentilis))),((Ictinia_plumbea,((((Buteo_magnirostris,((Asturina_nitida,(Buteo_platypterus,(((((Buteo_ventralis,Buteo_jamaicensis),(Buteo_albonotatus,((Buteo_brachypterus,((Buteo_auguralis,(Buteo_rufofuscus,Buteo_augur)),(Buteo_buteo,(Buteo_oreophilus,(Buteo_rufinus,Buteo_hemilasius))))),(Buteo_regalis,Buteo_lagopus)))),(Leucopternis_melanops,(Buteo_archeri,Leucopternis_kuhli))),(Buteo_albigula,(Buteo_solitarius,(Buteo_galapagoensis,(Buteo_swainsoni,(Buteo_brachyurus,Leucopternis_albicollis)))))),(Buteo_ridgwayi,Buteo_lineatus)))),(Buteo_albicaudatus,(Geranoaetus_melanoleucus,(Buteo_polyosoma,Buteo_poecilochrous))))),(Buteo_leucorrhous,Parabuteo_unicinctus)),(Buteogallus_anthracinus,(Buteogallus_meridionalis,((Harpyhaliaetus_solitarius,Harpyhaliaetus_coronatus),(Buteogallus_urubitinga,Buteogallus_aequinoctialis))))),(Geranospiza_caerulescens,Rostrhamus_sociabilis))),(((((Ichthyophaga_ichthyaetus,Ichthyophaga_humilis),(Haliaeetus_vociferoides,Haliaeetus_vocifer)),(Haliaeetus_sanfordi,Haliaeetus_leucogaster)),(Haliaeetus_leucoryphus,(Haliaeetus_pelagicus,(Haliaeetus_leucocephalus,Haliaeetus_albicilla)))),((Haliastur_sphenurus,Haliastur_indus),(Milvus_milvus,Milvus_migrans))))),(((Accipiter_virgatus,(Spizaetus_tyrannus,(Spizastur_melanoleucus,(Oroaetus_isidori,Spizaetus_ornatus)))),(Hieraaetus_kienerii,(Polemaetus_bellicosus,(((((Spizaetus_africanus,((Aquila_verreauxii,(Hieraaetus_spilogaster,Hieraaetus_fasciatus)),(Aquila_audax,(Aquila_gurneyi,Heterospizias_meridianalis)))),(Aquila_chrysaetos,Kaupifalco_monogrammicus)),(Aquila_nipalensis,(Aquila_rapax,(Aquila_heliaca,Aquila_adalberti)))),(Aquila_wahlbergi,(Hieraaetus_ayresii,(Hieraaetus_pennatus,Hieraaetus_morphnoides)))),(Lophaetus_occipitalis,(Ictinaetus_malayensis,(Aquila_pomarina,Aquila_clanga))))))),(Stephanoaetus_coronatus,((Spizaetus_philippensis,(Spizaetus_lanceolatus,Spizaetus_cirrhatus)),(Spizaetus_nanus,(Spizaetus_nipalensis,Spizaetus_alboniger)))))),((Harpyopsis_novaeguineae,(Harpia_harpyja,Morphnus_guianensis)),(Butastur,(Accipiter_melanoleucus,Henicopernis_longicauda)))),(Accipiter_superciliosus,Accipiter_nisus)),(((Pithecophaga_jefferyi,(Terathopius_ecaudatus,((Dryotriorchis_spectabilis,(Circaetus_pectoralis,(Circaetus_gallicus,Circaetus_cinereus))),(Circaetus_fasciolatus,Circaetus_cinerascens)))),(Spilornis_elgini,(Spilornis_holospilus,(Spilornis_rufipectus,Spilornis_cheela)))),((Sarcogyps_calvus,(Trigonoceps_occipitalis,(Torgos_tracheliotus,Aegypius_monachus))),(Necrosyrtes_monachus,(Gyps_bengalensis,(Gyps_africanus,(Gyps_coprotheres,(Gyps_rueppellii,Gyps_fulvus)))))))),(Polyboroides_typus,((Gypohierax_angolensis,(Eutriorchis_astur,(Neophron_percnopterus,Gypaetus_barbatus))),(Aviceda_cuculoides,(((Pernis_apivorus,(Elanoides_forficatus,(Hamirostra_melanosternon,Lophoictinia_isura))),(Chondrohierax_uncinatus,Leptodon_cayanensis)),(Pernis_ptilorhyncus,Pernis_celebensis))))))))))))),(((((((Tetrax_tetrax,((Lophotis_ruficrista,(Lophotis_savilei,Lophotis_gindiana)),(Sypheotides_indica,Houbaropsis_bengalensis))),((Otis_tarda,(Chlamydotis_macqueenii,Chlamydotis_undulata)),((Eupodotis_senegalensis,Eupodotis_caerulescens),(Afrotis_afra,(Afrotis_afraoides,Eupodotis_vigorsii))))),(Lissotis_melanogaster,Lissotis_hartlaubii)),(Eupodotis_rueppellii,(Neotis_nuba,(((Ardeotis_kori,Ardeotis_arabs),(Neotis_heuglinii,(Ardeotis_nigriceps,Ardeotis_australis))),(Neotis_ludwigii,Neotis_denhami))))),((((((Anurolimnas_castaneiceps,(Amaurolimnas_concolor,(Rougetius_rougetii,((((Rallus_madagascariensis,(Dryolimnas_cuvieri,(Rallus_caerulescens,((Rallus_wetmorei,((Rallus_limicola,(((Rallus_philippensis,(Rallus_longirostris,Rallus_owstoni)),(Rallus_modestus,Gallirallus_sylvestris)),(Rallus_pectoralis,(Rallus_striatus,(Gallirallus_sharpei,(Gallirallus_australis,((Gallirallus_owstoni,(Gallirallus_wakensis,Gallirallus_rovianae)),(Gallirallus_philippensis,Gallirallus_dieffenbachii)))))))),(Rallus_aquaticus,Rallus_antarcticus))),((Aramidopsis_plateni,(Cabalus_modestus,(Habropteryx_insignis,(Gallirallus_torquatus,Gallirallus_okinawae)))),(Gallirallus_lafresnayanus,(Nesoclopeus_poecilopterus,Tricholimnas_sylvestris))))))),(Atlantisia_rogersi,((((Amaurornis_flavirostra,(((((((Fulica_rufifrons,(((Fulica_leucoptera,Fulica_armillata),(Fulica_americana,(Fulica_atra,(Fulica_cristata,Fulica_chathamensis)))),(Fulica_gigantea,Fulica_cornuta))),(Porphyriornis_nesiotis,(Gallinula_tenebrosa,(Gallinula_chloropus,Gallinula_angulata)))),((Gallicrex_cinerea,Porphyriops_melanops),(Tribonyx_ventralis,Tribonyx_mortierii))),(Pareudiastes_pacificus,Edithornis_sylvestris)),(Amaurornis_akool,((Aenigmatolimnas_marginalis,Poliolimnas_cinereus),((Amaurornis_phoenicurus,Amaurornis_olivaceus),(Amaurornis_isabellinus,Amaurornis_inepta))))),(Neocrex_erythrops,Porzana_bicolor)),(Amaurornis_olivieri,Amaurornis_bicolor))),((Porzana_sandwichensis,(Porzana_atra,(Porzana_tabuensis,Porzana_monasa))),(((((Porzana_parva,(Porzana_pusilla,(Porzana_palmeri,(Porzana_spiloptera,(Crex_egregia,(Porzana_albicollis,Crex_crex)))))),((Anurolimnas_fasciatus,(Porzana_carolina,(Porzana_porzana,Porzana_fluminea))),(Porzana_flaviventer,Micropygia_schomburgkii))),(Porzana_marginalis,Porzana_cinerea)),(Coturnicops_noveboracensis,Coturnicops_notatus)),(Porzana_paykullii,Porzana_fusca)))),((Laterallus_melanophaius,(Laterallus_albigularis,(Laterallus_exilis,(Laterallus_xenopterus,Laterallus_leucopyrrhus)))),(Laterallus_fasciatus,(Laterallus_levraudi,(Laterallus_viridis,Laterallus_ruber))))),(Laterallus_spilonotus,Laterallus_jamaicensis)))),(Pardirallus_sanguinolentus,(Cyanolimnas_cerverai,(Pardirallus_nigricans,Pardirallus_maculatus)))),(Rallina_eurizonoides,((Rallina_tricolor,((Rallina_leucospila,(Rallina_forbesi,(Rallina_rubra,Rallina_mayri))),(Sarothrura_pulchra,(Sarothrura_elegans,(Sarothrura_rufa,((Sarothrura_watersi,Sarothrura_ayresi),((Sarothrura_lugens,Sarothrura_boehmi),(Sarothrura_insularis,Sarothrura_affinis)))))))),(Rallina_fasciata,Rallina_canningi))))))),(((Porphyrio_flavirostris,((Porphyrio_porphyrio,Porphyrio_mantelli),(Porphyrula_flavirostris,(Porphyrula_martinica,(Porphyrio_martinicus,Porphyrula_alleni))))),(Neocrex_colombianus,(Eulabeornis_castaneoventris,Aramides_cajanea))),(Canirallus_oculeus,Canirallus_kioloides))),(Habroptila_wallacii,(Gymnocrex_rosenbergii,Gymnocrex_plumbeiventris))),(Limnocorax,(Aramides_ypecaha,Himantornis_haematopus))),(Podica_senegalensis,(Heliornis_fulica,Heliopais_personata))),((Aramus_guarauna,((Balearica_regulorum,Balearica_pavonina),(((Grus_virgo,(Grus_japonensis,(Grus_americana,(Grus_grus,(Grus_monacha,(Eogrus_aeola,(Grus_paradisea,Grus_nigricollis))))))),(Grus_leucogeranus,(Grus_antigone,(Grus_vipio,Grus_rubicunda)))),(Grus_canadensis,(Burgeranus_carunculatus,(Anthropoides_virgo,Anthropoides_paradisea)))))),(Psophia_leucoptera,(Psophia_viridis,Psophia_crepitans))))),(Eurypyga_helias,(Rhynochetos_jubatus,Aptornithidae))),(Cariama_cristata,Chunga))),((Columbina_talpacoti,(Treron_sieboldii,(((Phaps_elegans,(((((((Streptopelia_lugens,((((Columba_pulchricollis,(Columba_arquatrix,(Columba_palumbus,((Columba_rupestris,(Columba_leuconota,(Columba_inornata,(Columba_caribaea,(Columba_picazuro,(Columba_trocaz,(Petrophassa_scripta,(Columba_araucana,(Columba_squamosa,(Columba_livia,Geophaps_smithii)))))))))),(Columba_guinea,Columba_cayennensis))))),((((Streptopelia_vinacea,Streptopelia_capicola),(Streptopelia_semitorquata,(Streptopelia_decipiens,(Streptopelia_roseogrisea,Streptopelia_decaocto)))),(Streptopelia_tranquebarica,(Streptopelia_bitorquata,(Streptopelia_orientalis,(Streptopelia_turtur,Streptopelia_hypopyrrha))))),((Streptopelia_senegalensis,Streptopelia_chinensis),(Streptopelia_picturata,Nesoenas_mayeri)))),(Petrophassa_plumifera,(Petrophassa_albipennis,((Petrophassa_rufipennis,Columba_fasciata),((Columba_oenops,(Columba_subvinacea,(Columba_plumbea,Columba_goodsoni))),(Columba_speciosa,Columba_leucocephala)))))),(Columba_maculosa,Columba_flavirostris))),(Ectopistes_migratorius,(Reinwardtoena_browni,(Macropygia_tenuirostris,Macropygia_mackinlayi)))),(Macropygia_phasianella,(Trugon,Columba_larvata))),(Geotrygon_montana,((Geotrygon_versicolor,(Starnoenas_cyanocephala,(Geotrygon_chrysia,((Zenaida_aurita,(Zenaida_auriculata,(Zenaida_galapagoensis,(Zenaida_macroura,Zenaida_graysoni)))),(Zenaida_meloda,Zenaida_asiatica))))),((Leptotila_jamaicensis,(Leptotila_verreauxi,Leptotila_megalura)),(Leptotila_rufaxilla,Leptotila_plumbeiceps))))),(((Goura_cristata,(Goura_victoria,Goura_scheepmakeri)),(Caloenas_nicobarica,(Raphus_cucullatus,Pezophaps_solitaria))),(Otidiphaps_nobilis,((Gallicolumba_tristigmata,Gallicolumba_luzonica),(Phaps_chalcoptera,(Ocyphaps_lophotes,(Geopelia_cuneata,(Geopelia_striata,(Gallicolumba_beccari,Leucosarcia_melanoleuca))))))))),(Chalcophaps_indica,(Oena_capensis,(Turtur_tympanistria,((Geophaps_plumifera,(Geophaps_scripta,Turtur_afer)),(Turtur_chalcospilos,Turtur_brehmeri)))))),(Ducula_bicolor,((((Ducula_zoeae,(Ducula_pinon,Ducula_aenea)),((Ptilinopus_occipitalis,(Ptilinopus_roseicapilla,(Ptilinopus_melanospilus,(Ptilinopus_superbus,(Alectroenas_madagascariensis,Drepanoptila_holosericea))))),(Ptilinopus_subgularis,Ptilinopus_cinctus))),(Ptilinopus_magnificus,Didunculus_strigirostris)),(Ptilinopus_leclancheri,(Treron_vernans,(Treron_oxyura,(Treron_waalia,(Treron_phoenicoptera,Treron_australis))))))))),(Phapitreron_leucotis,Phapitreron_amethystina)),(Columbina_cruziana,(Metriopelia_ceciliae,(Claravis_pretiosa,(Columbina_picui,((Columbina_inca,(Columbina_passerina,Columbina_minuta)),(Scardafella_squammata,Scardafella_inca))))))))),((Pterocles_quadricinctus,((Pterocles_orientalis,(Pterocles_lichtensteinii,(Pterocles_gutturalis,(Pterocles_senegallus,(Pterocles_burchelli,(Pterocles_decoratus,Pterocles_bicinctus)))))),(Pterocles_exustus,Pterocles_coronatus))),(Pterocles_namaqua,Syrrhaptes_paradoxus))))),((((Tauraco_ruspolii,((Tauraco_macrorhynchus,((Tauraco_hartlaubi,((Tauraco_corythaix,(Tauraco_livingstonii,Tauraco_fischeri)),(Tauraco_persa,(Tauraco_schuetti,Tauraco_schalowi)))),(Tauraco_leucotis,Tauraco_leucolophus))),(Tauraco_erythrolophus,Tauraco_bannermani))),(Musophaga_violacea,Musophaga_rossae)),(Ruwenzorornis_johnstoni,(Gallirex_porphyreolophus,Tauraco_johnstoni))),(Musophaga_porphyreolopha,(Corythaeola_cristata,(Corythaixoides_leucogaster,((Corythaixoides_personatus,Corythaixoides_concolor),(Crinifer_zonurus,Crinifer_piscator)))))))),(((((((Francolinus_lathami,((((((Bambusicola_thoracica,(Ptilopachus_petrosus,(Gallus_varius,(Gallus_gallus,(Gallus_sonneratii,Gallus_lafayettii))))),(((Francolinus_pondicerianus,Francolinus_gularis),(Francolinus_pintadeanus,(Francolinus_francolinus,Francolinus_pictus))),(Francolinus_sephaena,((Francolinus_streptophorus,(Francolinus_levaillantii,(Francolinus_finschi,(Francolinus_africanus,(Francolinus_shelleyi,(Francolinus_levaillantoides,Francolinus_psilolaemus)))))),(Francolinus_coqui,(Francolinus_schlegelii,Francolinus_albogularis)))))),((Afropavo_congensis,(Pavo_muticus,Pavo_cristatus)),(Argusianus_argus,Rheinardia_ocellata))),((((((Tetraogallus_himalayensis,(Alectoris_rufa,(Alectoris_graeca,(Haematortyx_sanguiniceps,(Alectoris_chukar,(Alectoris_philbyi,Alectoris_magna)))))),(Alectoris_barbara,(Amitabha_urbsinterdictensis,(Alectoris_melanocephala,Lerwa_lerwa)))),(Francolinus_hartlaubi,(Francolinus_harwoodi,(Francolinus_icterorhynchus,(Francolinus_clappertoni,(((Francolinus_bicalcaratus,(Francolinus_squamatus,(Francolinus_griseostriatus,Francolinus_ahantensis))),(((Francolinus_swainsonii,Francolinus_afer),(Pternistis_squamatus,(Francolinus_rufopictus,Francolinus_leucoscepus))),(Francolinus_capensis,(Francolinus_adspersus,(Francolinus_natalensis,Francolinus_hildebrandti))))),((Francolinus_castaneicollis,(Francolinus_erckelii,Pternistis_ochropectus)),(Francolinus_jacksoni,(Francolinus_nobilis,(Francolinus_swierstrai,Francolinus_camerunensis)))))))))),(Galloperdix_spadicea,Synoicus)),(Coturnix_australis,((Perdicula_argoondah,(Coturnix_chinensis,(Coturnix_pectoralis,((Margaroperdix_madagarensis,(Coturnix_coturnix,Coturnix_japonica)),(Rollulus_rouloul,Ammoperdix_heyi))))),(Arborophila_torqueola,Francolinus_nahani)))),((Polyplectron_malacense,(Polyplectron_germaini,(Polyplectron_inopinatum,(Polyplectron_chalcurum,Polyplectron_bicalcaratum)))),(Polyplectron_emphanum,Caloperdix_oculea)))),((((((Canachites_canadensis,((((Dendragapus_obscurus,(Tympanuchus_phasianellus,(Tympanuchus_pallidicinctus,Tympanuchus_cupido))),(Centrocercus_urophasianus,(Dendragapus_canadensis,(Dendragapus_falcipennis,Centrocercus_minimus)))),(Lagopus_leucurus,(Lagopus_mutus,Lagopus_lagopus))),((Falcipennis_canadensis,Falcipennis_falcipennis),((Tetrao_urogallus,Tetrao_parvirostris),(Tetrao_tetrix,Tetrao_mlokosiewiczi))))),(Bonasa_umbellus,(Bonasa_bonasia,Bonasa_sewerzowi))),(Meleagris_gallopavo,Agriocharis_ocellata)),(Ithaginis_cruentus,(((Syrmaticus_humiae,(Crossoptilon_crossoptilon,Syrmaticus_ellioti)),((Catreus_wallichii,(Chrysolophus_pictus,Phasianus_versicolor)),(Phasianus_colchicus,(Syrmaticus_soemmerringii,Syrmaticus_reevesii)))),((Lophura_erythrophthalma,(Lophura_inornata,(Lophura_bulweri,((Lophura_nycthemera,Lophura_leucomelanos),(Lophura_swinhoii,(Lophura_hatinhensis,Lophura_edwardsi)))))),((Chrysolophus_amherstiae,Lophura_diardi),(Syrmaticus_mikado,Lophura_ignita)))))),(Lophophorus_impejanus,((Tragopan_temminckii,Tragopan_caboti),(Tragopan_satyra,Tragopan_blythii)))),(Perdix_dauurica,(Pucrasia_macrolopha,(Perdix_perdix,Rhizothera_longirostris))))),((Oreortyx_pictus,((Callipepla_squamata,(Lophortyx_gambelii,(Callipepla_douglasii,(Lophortyx_californica,(Callipepla_californica,Callipepla_gambelii))))),(Philortyx_fasciatus,(Colinus_virginianus,Colinus_cristatus)))),(Cyrtonyx_montezumae,Odontophorus_stellatus)))),(Acryllium_vulturinum,(Numida_meleagris,Guttera_plumifera))),(Agelastes_niger,Gallinuloides_wyomingensis)),(Penelope_purpurascens,(Ortalis_vetula,((Crax_pauxi,Ortalis_guttata),((Ortalis_canicollis,(Oreophasis_derbianus,((Crax_rubra,((Crax_globulosa,(Crax_blumenbachii,(Crax_alector,(Crax_mitu,Crax_fasciolata)))),(Crax_daubentoni,Crax_alberti))),(Nothocrax_urumutum,(Pauxi_pauxi,((Mitu_salvini,(Pauxi_unicornis,Mitu_tuberosa)),(Mitu_tomentosa,Mitu_mitu))))))),(Penelopina_nigra,((Ortalis_cinereiceps,(Pipile_cujubi,(Pipile_cumanensis,(Chamaepetes_goudotii,(Penelope_montagnii,(Pipile_pipile,Penelope_albipennis)))))),(Penelope_obscura,(Aburria_aburri,Pipile_jacutinga))))))))),((Eulipoa_wallacei,((((Megapodius_decollatus,(Megapodius_freycinet,Megapodius_forstenii)),(Megapodius_eremita,Megapodius_reinwardt)),(Megapodius_layardi,Megapodius_pritchardii)),(Megapodius_cumingii,Megapodius_tenimberensis))),((Crossoptilon_auritum,(Macrocephalon_maleo,Penelope_superciliaris)),(Talegalla_fuscirostris,(Leipoa_ocellata,(Aepypodius_arfakianus,Alectura_lathami)))))),(Paraortygoides_radagasti,Paraortygoides_messelensis)),(((Anseranas_semipalmata,(((Thalassornis_leuconotus,((Stictonetta_naevosa,(Plectropterus_gambensis,(((((((Polystictus_stelleri,((Histrionicus_histrionicus,(Camptorhynchus_labradorius,((Clangula_hyemalis,(((Lophodytes_cucullatus,(Mergus_australis,(Mergus_octosetaceus,(Mergus_squamatus,(Mergus_merganser,Mergus_serrator))))),(Mergus_cucullatus,Mergus_albellus)),(Mergellus_albellus,(Bucephala_islandica,(Bucephala_albeola,Bucephala_clangula))))),(Melanitta_nigra,(Melanitta_fusca,(Melanitta_perspicillata,Melanitta_deglandi)))))),(Somateria_spectabilis,(Somateria_fischeri,Somateria_mollissima)))),(Heteronetta_atricapilla,(Nomonyx_dominicus,(Biziura_lobata,((Oxyura_vittata,Oxyura_ferruginea),(Oxyura_jamaicensis,(Oxyura_maccoa,(Oxyura_australis,Oxyura_leucocephala)))))))),(Callonetta_leucophrys,(Nettapus_auritus,(Nettapus_pulchellus,Nettapus_coromandelianus)))),((((((Anas_capensis,((Anas_sparsa,(((Anas_luzonica,(Anas_zonorhyncha,(Anas_superciliosa,Anas_poecilorhyncha))),((Anas_oustaleti,(Anas_wyvilliana,(Anas_laysanensis,Anas_platyrhynchos))),(Anas_rubripes,(Anas_fulvigula,Anas_diazi)))),(Anas_undulata,Anas_melleri))),((((Anas_nesiotis,(Anas_chlorotis,Anas_aucklandica)),(Anas_bernieri,(Anas_gibberifrons,(Anas_gracilis,Anas_castanea)))),(Anas_erythrorhyncha,(Anas_bahamensis,(Anas_eatoni,(Anas_georgica,Anas_acuta))))),(Anas_crecca,(Anas_flavirostris,Anas_carolinensis))))),((Anas_strepera,Anas_falcata),(Anas_sibilatrix,(Anas_penelope,Anas_americana)))),((Speculanas_specularis,Amazonetta_brasiliensis),(Lophonetta_specularoides,(Hymenolaimus,(Tachyeres_patachonicus,(Tachyeres_pteneres,(Merganetta,(Tachyeres_brachypterus,Tachyeres_leucocephalus)))))))),(((Anas_versicolor,(Anas_hottentota,Anas_puna)),(Anas_querquedula,Anas_formosa)),((Anas_platalea,(Vegavis_iaai,(Anas_rhynchotis,(Anas_smithii,Anas_clypeata)))),(Anas_discors,Anas_cyanoptera)))),(Chenonetta_jubata,Chenonetta_finschi)),(Marmaronetta_angustirostris,(Rhodonessa_caryophyllacea,(Netta_rufina,(((Aythya_ferina,(Aythya_valisineria,Aythya_americana)),((Aythya_australis,(Aythya_innotata,(Aythya_nyroca,(Aythya_baeri,Asarcornis_scutulata)))),(Aythya_novaeseelandiae,(Aythya_collaris,(Aythya_marila,(Aythya_fuligula,Aythya_affinis)))))),(Netta_peposaca,Netta_erythrophthalma))))))),(Pteronetta_hartlaubi,(((Aix_sponsa,Cairina_scutulata),Aix_galericulata),Cairina_moschata))),(Sarkidiornis_melanotos,(Cyanochen_cyanopterus,((Tadorna_radjah,(Tadorna_tadorna,((Tadorna_variegata,(Tadorna_cristata,Tadorna_tadornoides)),(Tadorna_ferruginea,Tadorna_cana)))),(Alopochen_aegyptiacus,(Neochen_jubata,(Chloephaga_melanoptera,(((Chloephaga_rubidiceps,Chloephaga_picta),Chloephaga_poliocephala),Chloephaga_hybrida)))))))),(Salvadorina,Malacorhynchus_membranaceus)))),((Cereopsis_novaehollandiae,((Coscoroba_coscoroba,((Cygnus_olor,(((Cygnus_cygnus,Cygnus_buccinator),Cygnus_columbianus),Olor)),(Cygnus_melancoryphus,Cygnus_atratus))),((Geochen_rhuax,((Branta_canadensis,(Branta_leucopsis,(Giant_Hawaii_Goose,(Branta_sandvicensis,Branta_hylobadistes)))),(Branta_ruficollis,Branta_bernicla))),(Anser_canagicus,((Anser_rossii,(Anser_indicus,Anser_caerulescens)),((Anser_cygnoides,(Anser_fabalis,(Anser_anser,Anser_brachyrhynchus))),(Anser_erythropus,Anser_albifrons))))))),(Chelychelynechen_quassus,(Ptaiochen_pau,(Thambetochen_xanion,Thambetochen_chauliodous)))))),(Presbyornis_pervetus,((Dendrocygna_viduata,Dendrocygna_autumnalis),((Dendrocygna_bicolor,(Dendrocygna_eytoni,(Dendrocygna_javanica,Dendrocygna_arcuata))),(Dendrocygna_guttata,Dendrocygna_arborea))))),(Cnemiornis_calcitrans,(Anatalavis_oxfordi,Cnemiornis_gracilis)))),(Anhima_cornuta,(Chauna_torquata,Chauna_chavaria))),(Chen,(Pelagornis,(Argillornis_emuinus,(Odontopteryx_nov_sp_2,(Odontopteryx_nov_sp_1,Odontopteryx_toliapica)))))))),((((((Euryapteryx_curtus,((Pachyornis_mappini,(Pachyornis_australis,Pachyornis_elephantopus)),(Anomalopteryx_didiformis,(Euryapteryx_geranoides,Emeus_crassus)))),(Dinornis_giganteus,Dinornis_novaezealandiae)),(Megalapteryx_didinus,Megalapteryx_benhami)),((Mullerornis_agilis,((Apteryx_owenii,(Apteryx_australis,Apteryx_haastii)),(Dromaius_novaehollandiae,(Casuarius_casuarius,(Casuarius_bennetti,Casuarius_unappendiculatus))))),(Aepyornis,(Struthio_camelus,(Rhea_pennata,(Rhea_americana,Pterocnemia_pennata)))))),((((Crypturellus_kerriae,(((Crypturellus_boucardi,((Crypturellus_soui,(Crypturellus_atrocapillus,(Crypturellus_duidae,(Crypturellus_erythropus,((Crypturellus_casiquiare,(Crypturellus_brevirostris,Crypturellus_bartletti)),(Crypturellus_variegatus,Crypturellus_noctivagus)))))),(Crypturellus_strigulosus,(Crypturellus_undulatus,(Crypturellus_transfasciatus,Crypturellus_cinnamomeus))))),(Crypturellus_ptaritepui,(Crypturellus_berlepschi,Crypturellus_cinereus))),(Crypturellus_obsoletus,(Crypturellus_parvirostris,Crypturellus_tataupa)))),((Tinamus_osgoodi,(Tinamus_tao,Tinamus_solitarius)),(Tinamus_major,Tinamus_guttatus))),(Nothocercus_julius,(Nothocercus_bonapartei,Nothocercus_nigrocapillus))),((Rhynchotus_rufescens,((Nothoprocta_cinerascens,(((Nothoprocta_perdicaria,Nothoprocta_curvirostris),(Nothoprocta_taczanowskii,Nothoprocta_pentlandii)),(Nothoprocta_kalinowskii,Nothoprocta_ornata))),(Taoniscus_nanus,(Nothura_boraquira,(Nothura_minor,(Nothura_darwinii,(Nothura_sp._nov.,(Nothura_maculosa,Nothura_chacoensis)))))))),((Eudromia_elegans,Eudromia_formosa),(Tinamotis_ingoufi,Tinamotis_pentlandii))))),(Lithornis_promiscuus,(Lithornis_celetius,Lithornis_plebius)))))),(Ichthyornis_dispar,Ichthyornis_antecessor)),(Hesperornis_regalis,Baptornis_advenus))))))))),(Noguerornis,(Enantiornis_leali,(Lectavis_bretincola,(Eoalulavis,(Gobipteryx_minuta,((Yungavolucris_brevipedalis,((Soroavisaurus_australis,(Avisaurus_gloriae,(Two_medicine_form,Avisaurus_archibaldi))),(Neuquenornis_volans,Sinornis_santensis))),(Concornis_lacustris,Cathayornis_yandica))))))))),(Changchengornis,Confuciusornis_sanctus)))))));
